# Supplementary material for: The incidence of tuberculosis among hiv-positive individuals with high CD4 counts: implications for policy
Source: BMC Infect Dis. 2016 Jun 10;16:266. doi: 10.1186/s12879-016-1598-8 (PMC4901468; doi:10.1186/s12879-016-1598-8)
Supplement: Additional file 7: — Enrolment and follow up database. (XLS 2101 kb) [file 12879_2016_1598_MOESM7_ESM.xls]

## Sheet: Sheet1
enroldte	PID	Sex	DOB	Employ	EmployOther	Minvr	Minyrs	Minug	Hcwevr	Hcwcur	Army	prison	hosp	smever	smcur	smnum	smstrt	smstop	alcevr	alcunit	DMdiagever	DMdiagyear	DMtyp	DMtr	livdis	livjau	pregenrol	conevr	condt	con1yr	TBlvev	TBlvdt	TBlv1y	prTBtx	prTB	prTBdt	TBtx	TBtxYes	TBtx3m	inhevr	inhnow	inhdt	hivtstdte	ctx	artevr	artnow	cd4	cd4dte	cd4vle
2011-06-23	T1001	2	1981-07-23	4		2	97	97	2	2	2	2	2	2	0	97	1117	1117	1	0	2	1117		97	2	2	1	2	1117	98	2	1117	2	2	7	1117	2	11/111/1117	2	2	2	1117	12-May-2011	2	1	1	1	12-May-11	507
2011-06-24	T1002	2	1987-09-29	7		2	97	97	2	2	2	2	2	2	0	97	1117	1117	2	0	2	1117	97	97	2	2	2	2	1117	2	2	1117	2	2	97	1117	2	11/111/1117	2	2	2	1117	11/111/2008	2	2	2	1	6-Jun-11	488
2011-06-27	T1003	1	1961-06-30	0		2	97	2	2	2	2	2	1	2	0	97	1117	1117	2	0	2	1117	97	97	2	2	2	2	1117	2	2	1117	2	2	7	1117	1	11/111/1118	2	2	98	1117	1-Mar-2010	2	2	2	1	20-Jun-11	574
2011-06-25	T1004	1	1981-05-05	0		2	97	97	2	2	2	2	2	2	0	97	1117	1117	2	0	2	1117	97	97	2	2	2	1	2009	2	1	2009	2	2	7	1117	2	11/111/1117	2	2	2	1117	1-Jan-2010	2	1	1	1	31-May-11	367
2011-06-28	T1005	2	1978-02-28	7		2	97	97	2	2	2	2	2	2	0	97	1117	1117	2	0	2	1117	97	97	2	2	97	1	2011	1	2	117	2	1	1	2009	2	11/111/1117	2	2	2	1117	1-Jan-2008	2	1	1	2	1-Oct-12	373
2011-06-30	T1006	2	1974-09-10	0		2	97	97	2	2	2	2	2	2	0	97	1117	1117	2	0	2	1117	97	97	2	2	2	1	2003	2	1	2003	2	1		2007	2	11/111/1117	2	2	2	1117	1-Jan-2003	1	1	1	2	1-Feb-11	398
2011-07-04	T1008	1	1968-03-08	7		2	97	97	2	2	2	2	2	2	0	97	1117	1117	1	18	2	1117	97	97	2	2	97	1	2010	1	2	1117	2	2	7	1117	2	11/111/1117	2	2	2	1117	1-Jan-2007	2	1	1	2	1-Mar-10	509
2011-07-05	T1009	1	1983-09-06	7		2	97	97	2	2	2	2	2	2	0	97	1117	1117	2	0	2	1117	97	97	2	2	97	1	2005	2	1	2005	2	1	1	2006	2		2	2	2	1117	1-Feb-2011	2	2	2	2	10-Aug-11	387
2011-07-05	T1010	2	1976-08-25	8	Temporary job for 4days	2	97	97	2	2	2	2	2	2	0	97	1117	1117	2	0	2	117	97	97	2	2	2	98	98	98	98	98	98	98	98	98	98	11/111/1118	98	98	98	98	11/111/1118	2	1	1	2	1-Mar-11	377
2011-07-07	T1011	2	1984-11-28	0		2	97	97	2	1	2	2	1	2	0	97	1117	1117	2	0	2	1117	97	97	2	2	2	2	1117	2	2	117	2	2	7	1117	2	11/111/1118	2	1	2	2010	1-Mar-2007	2	1	1	1	22-Mar-11	442
2011-07-08	T1012	2	1983-10-21	7		2	97	97	2	2	2	2	1	2	0	97	1117	1117	2	0	2	1117	97	97	2	2	1	2	1117	2	2	1117	2	2	7	1117	2		2	2	2	1117	1-Dec-2009	2	1	1	1	1-Feb-11	636
2011-07-08	T1013	2	1980-10-04	0		2	97	2	2	2	2	2	2	2	0	97	1117	1117	2	0	2	1117	97	97	2	2	2	2	1117	2	2	117	2	1	1	2009	2		2	2	2	1117	1-Mar-2009	2	1	1	1	21-Apr-11	441
2011-07-11	T1014	2	1957-06-13	1		2	97	97	2	1	2	2	2	2	97	97	1117	1117	2	0	2	1117	97	97	2	2	2	1	2003	2	1	2003	1	1	1	2005	2	11/111/1117	2	2	2	1117	1-Sep-2001	2	1	1	1	28-Mar-11	443
2011-07-11	T1015	2	1983-05-10	6		2	0	2	2	2	2	2	2	1	0	97	2001	2011	1	4	2	1117	97	97	2	2	2	1	2011	1	1	1999	2	2	7	1117	2		2	2	2	1117	1-Nov-2008	2	2	2	1	23-Jun-11	387
2011-07-11	T1016	2	1978-11-08	0		2	97	97	2	2	2	2	2	2	0	97	1117	1117	2	0	2	1117	97	97	2	2	2	1	2010	1	1	2002	2	1	1	2006	2	11/111/1117	2	2	2	1117	1-Jan-2006	2	1	1	2	28-Jan-11	828
2011-07-12	T1017	2	1973-09-25	0		2	97	2	2	2	2	2	2	2	0	97	117	1117	2	0	2	1117	97	97	2	2	2	1	2011	1		2011	1	2	7	1117	2	11/111/1117	2	2	2	1117	11-Aug-2005	2	1	1	1	26-Apr-11	737
2011-07-12	T1018	2	1976-04-23	0		2	97	97	2	2	2	2	2	2	0	97	1117	1117	2	0	1	2009		1	2	2	2	1	2011	1	1	2011	1	1	7	1117	2	11/111/1117	2	1	1	2011	6-Sep-2007	2	2	2	2	23-Mar-11	365
2011-07-12	T1019	2	1980-02-29	7		2	97	2	2	2	2	2	2	2	0	97	1117	1117	2	0	2	1117	97	97	2	2	2	2	1117	2	2	1117	2	2	7	1117	2	11/111/1117	2	2	2	1117	1-Apr-2006	2	1	1	1	25-May-11	515
2011-07-13	T1020	1	1970-08-12	1		2	97	97	2	2	1	2	1	1	0	97	1985	2011	1	36	2	1117	97	97	2	2	97	2	1117	2	2	1117	2	2	7	2009	2	11/111/1117	2	2	2	1117	1-Sep-2010	2	1	1	1	22-May-11	352
2011-07-13	T1021	2	1986-09-28	0		2	97	2	2	2	2	2	2	2	0	97	1117	1117	2	0	2	1117	97	97	2	2	2	2	1117	2	2	1117	2	2	7	1117	2		2	1	2	2010	1-Oct-2009	1	1	1	1	24-Jan-11	644
2011-07-13	T1022	2	1982-05-03	1		2	97	97	2	2	2	2	1	2	0	97	1117	1117	2	0	2	1117	97	97	2	2	2	1	2005	2	1	2005	2	2	7	1117	2	11/111/1117	2	2	2	1117	1-Jan-2006	2	1	2	1	6-Jul-11	627
2011-07-13	T1023	2	1973-11-20	0		2	97	2	2	2	2	2	2	1	1	6	1990	1117	1	4	2	1117	97	97	2	2	2	2	1117	2	1	2007	2	2	7	1117	2	11/111/1117	2	2	2	1117	1-Feb-2007	1	2	2	1	6-Jul-11	557
2011-07-13	T1024	1	1959-02-08	0		2	97	97	2	2	2	2	2	1	1	6	1977	1117	1	18	2	1117	97	97	2	2	97	2	1117	2	2	1117	98	1	1	2010	2	11/111/1117	2	2	2	1117	1-Jan-2010	2	1	1	2	29-Oct-10	475
2011-07-13	T1025	2	1979-12-19	0		2	97	2	2	2	2	2	1	2	0	97	1117	1117	2	0	2	1117	97	97	2	2	2	1	2009	1	1	2009	2	2	7	1117	2	11/111/1117	2	2	2	1117	1-Jun-2007	2	1	1	1	31-Mar-11	405
2011-07-13	T1026	2	1975-05-31	1		2	0	2	2	2	2	2	1	1	0	97	1998	2010	1	16	2	1117	97	97	2	2	2	1	2010	2	1	2010	1	2	97	1117	2	11/111/1117	2	2	2	1117	10-Feb-2001	2	1	1	1	18-Apr-11	485
2011-07-14	T1027	2	1978-05-22	0		2	97	97	2	2	2	2	2	2	0	97	1117	1117	2	0	2	1117	97	97	2	2	2	1	2008	2	1	2008	2	1	1	2006	2	11/111/1117	2	1	1	2011	25-Jan-2011	2	2	2	2	25-Jan-11	460
2011-07-14	T1028	2	1978-02-24	5		2	97	2	2	2	2	2	2	2	0	97	1117	1117	1	3	2	1117	97	97	2	2	2	1	2011	1	1	1117	2	2	7	1117	2		2	1	1	2011	7-Jun-2011	2	2	2	1	13-Jun-11	386
2011-07-15	T1029	1	1956-10-06	1		1	1	1	2	2	1	2	2	2	0	97	1117	1117	1	4	2	1117	97	97	2	2	97	2	1117	2	2	1117	2	1	1	2006	2		2	2	2	1117	1-Nov-2006	2	1	1	1	1-Mar-11	585
2011-07-18	T1030	2	1982-11-29	0		2	97	2	2	2	2	2	2	2	0	97	1117	1117	2	0	2	1117	97	97	2	2	2	1	2010	1	1	2010	1	1	1	2006	2	11/111/1117	2	2	2	1117	1-Feb-2006	2	1	1	1	20-Apr-11	1460
2011-07-18	T1031	1	1969-11-24	0		2	97	97	2	2	2	2	2	1	1	4	1979	1117	1	15	2	1117	97	97	2	2	97	2	1117	2	2	1117	2	2	7	1117	2	11/111/1117	2	2	2	1117	7-May-2010	2	2	2	2	11-Nov-10	472
2011-07-19	T1032	2	1982-10-01	6		2	97	2	2	2	2	2	2	2	0	97	1117	1117	1	2	2	1117	97	97	2	2	2	2	1117	2	2	1117	2	2	7	1117	2		2	1	2	2010	1-May-2009	2	2	2	1	3-Jan-11	440
2011-07-19	T1033	2	1983-12-25	7		2	97	97	2	2	2	2	2	2	0	97	1117	1117	2	0	2	1117	97	97	2	2	2	2	1117	2	2	1117	2	2	7	1117	2	11/111/1117	2	1	2	2010	1-Jan-2007	2	1	1	1	5-Jul-11	359
2011-07-20	T1034	2	1986-07-21	0		2	97	2	2	2	2	2	2	2	0	97	1117	1117	1	6	2	1117	97	97	2	2	2	2	1117	2	1	2006	2	1	1	2009	2		2	2	2	1117	1-Sep-2009	2	2	2	1	27-Jun-11	719
2011-07-20	T1035	2	1988-04-07	0		2	97	97	2	2	2	2	2	2	0	97	1117	1117	1	2	2	1117	97	97	2	2	2	1	2004	2	1	2004	2	2	7	1117	2		2	2	2	1117	1-Mar-2008	2	2	2	1	5-Jul-11	460
2011-07-20	T1036	2	1984-06-02	0		2	97	2	2	2	2	98	2	2	0	97	1117	1117	1	4	2	1117	97	97	2	2	2	1	2011	1	2	1117	2	2	7	1117	2	11/111/1117	2	1	2	2010	1-Jul-2010	2	1	1	1	19-May-11	419
2011-07-21	T1037	2	1967-03-22	0		2	97	97	2	2	2	2	2	2	0	97	1117	1117	2	0	2	1117	97	97	2	2	2	2	1117	2	2	1117	2	2	7	1117	2		2	2	2	1117	1-Jul-2004	2	1	1	1	19-Jun-11	556
2011-07-21	T1038	2	1970-04-02	8		2	97	2	1	1	2	2	2	2	0	97	1117	1117	2	0	2	1117	97	97	2	2	2	2	1117	2	2	1117	2	2	7	1117	2		2	2	2	1117	01/111/1991	2	1	1	1	11-May-11	615
2011-07-22	T1039	1	1976-06-08	7		2	97	97	2	2	2	2	2	2	2	2	1991	1117	1	20	2	1117	97	97	2	2	97	2	1117	2	2	1117	2	1	1	2010	2		2	2	2	1117	1-Feb-2002	1	2	2	1	15-Jul-11	460
2011-07-22	T1040	1	1956-10-29	1		2	97	2	2	2	2	1	2	1	2	2	1971	1117	1	12	2	1117	97	97	1	2	97	2	1117	2	2	1117	2	1	2	2007	2		2	2	2	1117	1-Feb-2009	2	1	1	1	9-Jun-11	413
2011-07-25	T1041	2	1985-05-17	1		2	97	97	2	2	2	2	2	2	0	97	1117	1117	2	0	2	1117	97	97	2	2	2	2	1117	2	2	1117	2	2	7	1117	2	11/111/1117	2	2	2	1117	1-Sep-2005	2	1	1	1	20-Apr-11	1121
2011-07-26	T1042	2	1986-07-18	3		2	97	2	2	2	2	2	2	2	0	97	1117	1117	2	0	2	1117	97	97	2	2	2	2	1117	2	2	1117	2	2	7	1117	2	11/111/1117	2	1	2	2010	6-Dec-2010	2	2	2	1	19-Jul-11	391
2011-07-26	T1043	2	1989-08-08	0		2	97	2	2	2	2	2	2	2	0	97	1117	1117	2	0	2	1117	97	97	2	2	2	2	1117	2	2	1117	2	2	7	1117	2	11/111/1117	2	2	2	1117	1-Jan-2007	2	1	1	1	8-Sep-11	434
2011-07-26	T1044	2	1955-09-08	0		2	97		2	2	2	2	2	1	0	97	1978	2002	1		2	1117	97	97	2	2	2	2	1117	2	2	1117	1	1	1	2002	2	11/111/1117	2	2	2	1117	1-Jan-2003	2	1	1	1	1-Apr-11	593
2011-07-27	T1045	2	1972-08-22	0		2	97	2	2	2	2	2	2	2	0	97	1117	1117	2	0	2	1117		97	2	2	2	2	1117	2	2	1117	2	2	97	1117	2	n/a	2	1	2	2010	21-Jun-2010	2	2	2	1	4-Jul-11	612
2011-07-27	T1046	2	1972-02-21	0		2	97	97	2	2	2	2	2	1	1	4	1986	1117	1	3	2	1117		97	2	2	2	1	2009	2	1	2009	2	1	1	2008	2		2	2	2	1117	1-Aug-2008	2	1	1	1	12-May-11	574
2011-07-27	T1047	2	1983-08-01	1		2	97	97	2	2	2	2	2	2	0	97	1117	1117	1	6	2	1117		97	2	2	1	1	2007	2	1	2007	2	2	7	1117	2	N/A	2	1	2	2007	1-Jan-2007	2	2	2	1	14-Jul-11	471
2011-07-27	T1048	2	1975-07-11	7		2	97	97	2	2	2	2	2	2	0	97	1117	1117	2	0	2	1117		97	2	2	1	2	1117	2	2	1117	2	2	7	1117	2	N/A	2	2	2	1117	1-Jan-2008	2	2	2	1	7-Jul-11	408
2011-07-28	T1049	2	1969-09-17	6		2	97	2	2	2	2	2	1	2	0	97	1117	1117	2	0	1	2010	2	2	2	2	2	1	2011	1	2	1117	2	2	7	1117	2	N/A	2	2	2	1117	1-Jul-2010	2	2	2	1	19-Jul-11	452
2011-07-28	T1050	2	1980-01-04	0		2	97	97	2	2	2	2	2	1	2	1	1997	1117	1	12	2	1117		97	2	2	2	1	2004	2	2	1117	2	2	7	1117	2	N/A	2	2	2	1117	21-Jul-2011	2	2	2	1	21-Jul-11	501
2011-08-01	T1051	1	1976-07-09	0		1	1	1	1	2	2	2	2	1	1	3	1996	1117	1	0	2	1117		97	2	2	97	1	2010	1	1	2010	1	2	7	1117	2		2	2	2	1117	25-Jul-2011	2	2	2	1	25-Jul-11	1039
2011-08-01	T1052	2	1975-03-11	7		2	97	2	2	2	2	2	2	2	0	97	1117	1117	2	0	2	1117		97	2	2	2	2	1117	1	2	1117	2	2	7	1117	2		2	2	2	1117	1-Apr-2010	2	1	1	1	1-Apr-11	673
2011-08-02	T1053	2	1983-04-08	7		2	97	2	2	2	2	2	2	2	0	97	1117	1117	1	3	2	1117		97	2	2	2	2	1117	2	2	1117	2	2	1	1117	2		2	1	1	2011	16-Oct-2010	2	2	2	1	1-Apr-11	421
2011-08-02	T1054	2	1967-03-27	0		2	97	2	2	2	2	2	2	2	0	97	1117	1117	1	16	2	1117		97	2	2	2	1	2010	1	1	2010	1	1	1	2010	2		2	2	2	1117	1-Apr-2006	1	2	2	1	21-Jul-11	474
2011-08-02	T1055	2	1969-06-19	7		2	97	2	2	2	2	2	2	2	0	97	1117	1117	2	0	2	1117		97	2	2	2	1	2010	1	2	1117	2	1	1	2005	2		2	2	2	1117	1-Nov-2005	2	1	1	1	26-Apr-11	753
2011-08-02	T1056	2	1956-08-08	6		2	97	2	2	2	2	2	2	2	0	97	1117	1117	1	20	1	2011	2	2	1	2	2	2	1117	2	2	1117	2	1	1	1988	2		2	2	2	1117	1-Mar-2010	2	2	2	1	25-Jul-11	427
2011-08-02	T1057	2	1968-03-05	2		1	97	2	2	2	2	2	2	2	0	97	1117	1117	2	0	2	1117		97	2	2	2	1	2005	2	2	1117	2	2	7	1117	2		2	2	2	1117	1-Feb-2001	2	1	1	1	17-Mar-11	464
2011-08-03	T1058	2	1988-04-03	0		2	97	2	2	2	2	2	2	2	0	97	1117	1117	2	0	2	1117		97	2	2	2	1	2011	1	2	1117	2	2	7	1117	2		2	2	2	1117	6-Jun-2010	2	1	1	1	1-Jun-11	1138
2011-08-03	T1059	2	1976-07-14	1		2	97	2	2	2	2	2	2	2	0	97	1117	1117	2	6	2	1117		97	2	2	2	1	2011	1	1	2011	1	2	7	1117	2		2	2	2	1117	1-Jun-2005	2	1	1	1	6-Apr-11	579
2011-08-03	T1060	2	1987-05-25	0		2	97	2	2	2	2	2	2	1	2	2	2002	1117	2	12	2	1117		97	2	2	2	1	2009	2	1	2009	2	2	7	1117	2		2	2	2	1117	11/111/2004	2	1	1	1	6-Jul-11	784
2011-08-04	T1061	2	1964-02-26	4		2	97	2	2	2	2	2	2	2	0	97	1117	1117	2	0	1	2011	2	2	2	2	2	1	2011	2	1	2011	2	2	7	1117	2		2	2	2	1117	11/111/2008	1	2	2	1	19-Jul-11	563
2011-08-05	T1062	2	1985-10-25	0		2	97	97	2	2	2	2	2	2	0	97	1117	1117	2	0	2	1117		97	2	2	2	1	2003	2	1	2003	2	2	9	1117	2	N/A	2	2	2	1117	25-Feb-2010	2	1	1	1	10-Jun-11	479
2011-08-05	T1063	2	1964-07-18	1		2	97	2	2	2	2	2	2	2	0	97	1117	1117	1	48	2	1117		97	2	2	2	2	1117	2	2	1117	2	2	7	1117	2		2	2	2	1117	27-Oct-2010	2	1	1	1	20-May-11	508
2011-08-08	T1064	2	1979-03-04	0		2	97	97	2	2	2	2	2	2	0	97	1117	1117	2	0	2	1117		97	2	2	2	2	1117	2	2	1117	2	1	1	2010	2	1-Mar-11	2	2	2	1117	2-Oct-2010	2	1	1	1	18-Apr-11	516
2011-08-08	T1065	2	1978-10-03	5		2	97	2	2	2	2	2	1	2	0	97	1117	1117	2	0	2	1117		97	2	2	2	2	1117	2	2	1117	2	1	1	2007	2		2	2	2	1117	1-Aug-2007	2	1	1	1	14-Feb-11	637
2011-08-08	T1066	1	1983-11-12	0		2	97	2	2	2	2	2	2	2	0	97	1117	1117	1	3	2	1117		97	2	2	97	2	1117	2	2	1117	2	1	1	2008	2		2	2	2	1117	1-Jun-2008	2	1	1	1	31-May-11	419
2011-08-08	T1067	2	1979-10-10	0		2	97	97	2	2	2	2	2	2	0	97	1117	1117	1	4	2	1117		97	2	2	2	1	2011	1	1	2011	2	1	1	2007	1	01/111/2007	2	2	2	1117	1-May-2006	2	1	1	1	7-Jun-11	1193
2011-08-08	T1068	2	1978-02-14	7		2	97	2	2	2	2	2	1	2	0	97	1117	1117	2	0	2	1117		97	2	2	2	2	1117	2	2	1117	2	1	1	2006	2		2	2	2	1117	1-Oct-2006	2	1	1	1	11-Apr-11	706
2011-08-10	T1069	1	1973-11-04	0		2	97	97	2	2	2	2	2	98	1	3	2006	1117	1	1	2	1117		97	2	2	97	1	1117	1	1	2001	1	2	98	1117	2	N/A	2	2	2	147		2	2	1	1	3-Aug-11	500
2011-08-10	T1070	2	1969-04-13	0		2	97	2	2	2	2	2	1	2	0	97	1117	1117	2	0	2	1117		97	2	2	2	2	1117	2	2	1117	2	2	97	1117	2		2	2	2	1117	1-Sep-2010	2	1	1	1	4-Apr-11	365
2011-08-10	T1071	1	1978-07-22	7		2	97	97	2	2	2	2	1	2	0	97	1117	1117	1	2	2	1117		97	2	2	2	1	2011	1	1	2006	2	1	1	2007	2	N/A	2	2	2	1117	01/111/2008	2	2	1	1	13-Jul-11	813
2011-08-10	T1072	2	1958-11-16	1		2	0	97	2	2	2	2	2	2	0	97	1117	1117	1	12	2	1117		97	2	2	2	2	1117	2	2	1117	2	1	1	1999	2		2	2	2	1117	1-Jul-2011	2	2	2	1	3-Aug-11	445
2011-08-10	T1073	2	1981-12-24	1		2	97	97	2	2	2	2	2	2	0	0	1117	1117	2	0	2	1117		97	2	2	2	2	1117	2	2	1117	2	2	97	1117	2	N/A	2	2	2	1117	1-Mar-2006	2	2	1	1	6-May-11	467
2011-08-10	T1074	2	1972-09-06	1		2	97	2	2	2	2	1	1	2	0	97	1117	1117	2	0	2	1117		97	2	2	2	2	1117	2	2	1117	2	1	1	2001	2		2	2	2	1117	1-Oct-1998	2	1	1	1	1-Mar-11	404
2011-08-10	T1075	2	1985-02-02	3		2	97	2	2	2	2	2	2	2	0	97	1117	1117	2	0	2	1117		97	2	2	2	2	1117	2	2	1117	2	2	97	1117	2		2	2	2	1117	1-Mar-2009	2	2	2	1	29-Jul-11	734
2011-08-10	T1076	2	1975-05-20	0		2	97	2	2	2	2	2	2	2	0	97	1117	1117	2	0	2	1117		97	2	2	2	2	1117	2	2	1117	2	2	97	1117	2	N/A	2	2	2	1117	01/09/2009	2	2	1	1	14-Jun-11	567
2011-08-11	T1077	2	1970-02-06	0		2	97	97	2	2	2	2	2	2	0	97	1117	1117	1	6	2	1117		97	2	2	2	2	1117	2	2	1117	2	2	97	1117	2	N/A	2	2	2	1117	1-May-2010	2	2	1	1	11-May-11	411
2011-08-11	T1078	1	1947-09-09	8	PENSIONER	1	3	1	2	2	2	2	2	1	0	97	1980	1982	1	6	2	1117		97	2	2	97	2	1117	2	2	1117	2	2	97	1117	2		2	2	2	1117	11/111/2006	2	2	2	1	3-Aug-11	363
2011-08-11	T1079	1	1974-11-18	0		2	97	97	2	2	2	2	2	1	2	99	1991	2007	1	12	2	1117		97	2	2	97	2	1117	2	2	1117	2	1	1	2008	2	N/A	2	2	2	1117	01/111/2008	2	2	1	1	7-Jul-11	405
2011-08-12	T1080	2	1985-05-12	1		2	97	97	2	2	2	2	2	2	0	97	1117		1	0	2	1117		97	2	2	1	2	1117	2	2	117	2	2	0	1117	2		2	2	2		30-Jun-2012	2	2	1	1	08/ Aug.	507
2011-08-12	T1081	1	1964-12-30	0		2	97	97	2	2	2	2	2	1	1	6	1990	1117	2		2	1117		97	2	2	97	2	1117	2	2	1117	2	2	97		2		2	2	2	1117	5-Aug-2011	2	2	2	1	8-Aug-11	392
2011-08-12	T1082	2	1979-08-22	6		2	97	97	2	2	2	2	2	2	0	97	1117	1117	1	6	2	1117		97	2	2	2	1	2006	2	1	2006	2	2	97	1117	2	N/A	2	2	2	1117	18-Aug-2010	2	2	1	1	17-Jun-11	439
2011-08-12	T1083	2	1976-04-18	1		2	97	97	2	2	2	2	2	1	1	2	2005	1117	1	6	2	1117		97	2	2	2	1			1	2011	1	1	97	1117	2		2	2	2	1117	01/111/2003	2	2	2		14-Jul-11	611
2011-08-15	T1084	2	1988-05-06	5		2	97	97	2	2	2	2	1	2	0	97	1117	1117	2	0	2	1117		97	2	2	2	1	2005	2	1	2005	2	2	97	1117	2		2	2	2	1117	1-Nov-2010	2	1	1	1	23-May-11	549
2011-08-13	T1085	2	1958-08-13	1		2	97	2	2	2	2	2	2	2	0	97	1117	1117	2	0	2	1117		97	2	2	2	2	1117	2	2	1117	2	2	7	1117	2		2	2	2	1117		2	2	2	1	10-Aug-11	423
2011-08-16	T1086	2	1981-02-17	7		2	97	97	2	97	2	2	2	2	0	97	1117	1117	2	0	2	1117		97	2	2	2	2	1117	2	2	1117	2	2	97	1117	2		2	2	2	1117	25-Feb-2010	2	1	1	1	00/Nov/2010	391
2011-08-16	T1087	2	1971-03-25	0		2	97	2	2	2	2	2	2	1	0	97	1117	1117	2	0	2	1117		97	2	2	2	2	1117	2	1	2001	2	1	1	2009	2		2	2	2	1117		2	1	1	1	1-Apr-11	422
2011-08-17	T1088	2	1986-02-11	1		2	97	97	2	97	2	2	2	2	0	97	1117	1117	2	0	2	1117		97	2	2	2	1	2003	2	1	2003	2	2	97	1117	2		2	2	2	1117	01/01/2010	1	2	2	1	15-Apr-11	387
2011-08-17	T1089	2	1973-01-15	0		2	97	2	2	2	2	2	2	2	0	97	1117	1117	2	0	2	1117		97	2	2	2	1	2011	2	1	2011	2	1	1	2008	2		2	1	2	2010	28-Feb-2008	1	2	2	1	12-Jan-11	379
2011-08-17	T1090	1	1981-11-01	0		2	97	97	2	2	2	2	2	1	1	4	2009	1117	1	1	2	1117		97	2	2	97	1	2010	1	1	1117	2	2	97	1117	2		2	1	2	2010	1-Oct-2010	2	2	2	1	14-Oct-11	394
2011-08-17	T1091	2	1974-09-10	6		2	97	2	2	2	2	2	2	2	0	97	1117	1117	1	2	2	1117		97	2	2	2	2	1117	2	2	1117	2	2	0	1117	2		2	2	2	1117	1-Apr-2007	2	1	1	1	25-May-11	365
2011-08-17	T1092	2	1990-04-17	0		2	97	97	2	97	2	2	1	1	0	97	2008	2008	1	3	2	1117		97	2	2	2	1	2011	1	1	2011	1	2	97	1117	2		2	2	2	1117	01/10/2010	2	1	1	1	24-May-11	806
2011-08-18	T1093	1	1957-11-06	0		97	97	2	2	2	2	2	2	2	0	97	1117	1117	1	4	2	1117		97	2	2	97	2	1117	2	2	1117	2	2	97	1117	2		2	2	2	1117	3-Aug-2011	2	2	2	2	3-Aug-11	417
2011-08-18	T1094	2	1962-01-21	1		2	97	2	2	2	2	2	2	2	0	97	1117	1117	2	0	2	1117		97	2	2	2	2	1117	2	2	117	2	2	7	1117	2		2	2	2	1117	14-Feb-2012	1	2	2	1	23-Jun-11	399
2011-08-22	T1095	1	1947-02-17	8	PENSIONER	2	97	2	2	2	2	2	1	1	0	97	1965	2005	1	3	2	1117		97	2	2	97	2	1117	2	1	1117	2	1	1	2005	2		2	2	2	1117	1-Jun-2010	2	2	2	1	13-May-11	1124
2011-08-22	T1096	2	1980-02-17	1		2	97	2	2	2	2	2	2	2	0	97	1117	1117	2	0	2	1117		97	2	2	2	2	1117	2	2	1117	2	2	7	1117	2		2	2	2	1117	1-Jun-2011	2	2	2	1	6-Jul-11	600
2011-08-22	T1097	2	1972-08-02	7		2	97	2	2	2	2	2	2	2	0	97	1117	1117	1	3	2	1117		97	2	2	2	1	2011	1	1	2011	1	2	0	1117	2		2	2	2	1117	1-Apr-2010	2	1	1	1	30-Mar-11	448
2011-08-22	T1098	1	1938-12-12	8	PENSIONER	2	97	2	2	2	2	2	1	1	0	97	119	2010	2	0	1	2011		2	2	2	97	2	1117	2	2	1117	2	2	7	117	2		2	1	1	2010		2	1	1	1	1-Jan-11	591
2011-08-22	T1099	2	1979-12-03	1		2	97	2	2	2	2	2	2	2	0	97	1117	1117	2	0	2	1117		97	1	2	2	2	1117	2	2	1117	2	2	7	1117	2		2	2	2	1117	1-Jan-2011	2	1	1	1	1-Jun-11	398
2011-08-23	T1100	1	1970-06-16	1		2	97	2	2	2	2	1	2	1	1	15	1985	1117	2	0	2	1117		97	2	2	97	2	1117	1	1	2010	1	2	7	1117	2		2	2	2	1117	1-Apr-2007	1	2	2	1	30-Nov-10	501
2011-08-23	T1101	2	1984-08-15	0		2	97	2	2	2	2	2	2	2	0	97	1117	1117	2	0	2	1117		97	2	2	2	2	1117	2	1	2007	2	2	0	1117	2		2	1	2	2010	1-Jun-2009	1	2	2	1	19-Jul-11	796
2011-08-23	T1102	2	1967-03-13	6		2	97	2	2	2	2	2	2	2	0	97	1117	1117	2	0	2	1117		97	2	2	2	2	1117	2	2	1117	2	2	7	1117	2		2	2	2	11117	1-Mar-2006	2	1	1	1	1-May-11	403
2011-08-23	T1103	2	1984-12-28	1		2	97	2	2	2	2	2	2	1	0	97	2002	2011	1	3	2	1117		97	2	2	2	2	1117	2	1	2008	2	2	0	1117	2		2	2	2	11117	1-Feb-2007	2	1	1	1	26-Jul-11	434
2011-08-23	T1104	2	1972-11-11	7		2	97	2	2	2	2	2	1	2	0	97	1117	1117	2	0	2	1117		97	2	2	2	2	1117	2	1	2008	2	1	2	2010	2		2	2	2	11117	1-Oct-2010	2	1	1	1	22-Mar-11	353
2011-08-24	T1105	1	1972-01-16	7		2	97	2	2	2	1	2	2	1	1	3	1996	1117	2	0	2	1117		97	2	2	97	2	1117	2	2	1117	1	1	1	1996	2		2	2	2	11117	1-Jun-2011	2	1	1	1	26-Jul-11	398
2011-08-24	T1106	2	1971-04-19	7		2	97	2	2	2	2	2	2	2	0	97	1117	1117	2	0	2	1117		97	2	2	2	2	1117	2	2	1117	2	2	7	1117	2		2	2	2	11117	1-Sep-2010	2	1	1	1	28-Apr-11	388
2011-08-24	T1107	2	1978-12-16	7		2	97	2	2	2	2	2	2	2	0	97	1117	1117	2	0	2	1117		97	2	2	1	2	1117	2	2	1117	2	2	7	1117	2		2	2	2	11117	6-Oct-2010	2	1	1	1	9-Jun-11	440
2011-08-25	T1108	1	1961-02-04	5		2	97	2	2	2	2	2	2	1	0	97	1972	2011	1	16	2	1117		97	2	2	97	2	117	2	2	1117	2	2	7	1117	2		2	2	2	11117	1-Jul-2007	2	2	2	1	17-Aug-11	381
2011-08-25	T1109	2	1983-05-24	7		2	97	2	2	2	2	2	2	2	0	97	1117	1117	2	0	2	1117		97	2	2	2	2	1117	2	2	1117	2	1	1	2009	2		2	2	2	11117	1-Mar-2009	2	1	1	1	31-Mar-11	422
2011-08-25	T1110	1	1978-08-02	7		2	97	2	2	2	2	2	1	1	0	97	1994	2010	2	0	2	1117		97	1	2	97	2	1117	2	2	1117	2	1	1	2010	2		2	2	2	11117	2-Mar-2010	2	1	1	1	29-Apr-11	425
2011-08-26	T1111	2	1974-01-12	8		2	97	2	2	2	2	2	2	2	0	97	1117	1117	1	9	2	1117		97	2	2	2	1	2011	1	1	2011	1	1	1	2007	2		2	2	2	11117	21-Jul-2011	2	1	1	1	4-May-11	680
2011-08-26	T1112	2	1983-09-12	7		2	97	2	2	2	2	2	2	2	0	97	1117	1117	2	0	2	1117		97	2	2	2	2	1117	2	2	1117	2	2	7	1117	2		2	2	2	11117	1-Sep-2010	2	1	1	1	1-Jun-11	696
2011-08-26	T1113	2	1964-05-25	0		2	97	2	2	2	2	2	2	2	0	97	1117	1117	1	9	2	1117		97	2	2	2	2	1117	2	2	1117	2	2	7	1117	2		2	2	2	11117	1-Mar-2010	2	1	1	1	16-Mar-11	370
2011-08-26	T1114	2	1961-04-03	0		2	97	2	2	2	2	2	1	1	0	97	1977	2005	1	12	2	1117		97	2	2	2	2	1117	2	2	1117	2	1	1	2005	2		2	2	2	11117	11/111/2010	2	1	1	1	25-Jul-11	524
2011-08-29	T1115	1	1960-04-09	1		2	97	97	2	2	2	2	2	1	0	15	1981	2010	1	16	2	1117		97	2	2	97	2	1117	2	2	1117	2	1	1	2010	2	01jul20010	2	2	2	11117	1-Aug-2010	2	2	1	1	1-Apr-11	401
2011-08-29	T1116	2	1984-12-02	1		2	97	97	2	2	2	2	2	2	0	97	1117	1117	2	0	2	1117		97	2	2	2	2	1117	2	2	1117	2	2	97	1117	2	n/a	2	2	2	11117	31-May-2010	2	2	2	1		487
2011-08-29	T1117	2	1987-08-28	6		2	97	2	2	2	2	2	2	2	0	97	1117	1117	2	0	2	1117		97	2	2	2	1	2010	1	1	2010	1	2	7	1117	2		2	2	2	11117	7-Jun-2010	2	1	1	1	21-Jan-11	471
2011-08-29	T1119	2	1978-10-21	0		2	97	2	2	2	2	2	2	2	0	97	1117	1117	1	2	2	1117		97	2	2	2	2	1117	2	2	1117	2	2	7	1117	2		2	2	2	11117	1-Aug-2002	2	1	1	1	29-Apr-11	759
2011-08-29	T1120	2	1983-09-15	0		2	97	97	2	2	2	2	2	2	0	97	1117	1117	2	0	2	1117		97	2	2	2	2	1117	2	2	1117	2	2	97	1117	2	01/111/1117	2	1	1	2011	1-May-2011	1	2	2	1	10-May-11	445
2011-08-31	T1121	2	1977-09-08	6		2	97	97	2	2	2	2	2	2	0	0	1117	1117	1	1	2	1117		97	2	2	2	2	1117	2	2	1117	2	1	1	2007	2	01/111/2007	2	2	2	11117	01/111/2007	2	2	1	1	29-Mar-11	477
2011-08-31	T1122	2	1958-01-08	0		2	97	97	2	2	2	2	2	2	0	97	1117	1117	2	0	2	1117		97	2	2	2	2	1117	2	2	1117	2	2	97	1117	2	n/a	2	2	2	1117	1-Feb-2011	2	2	2	1	17-Feb-11	468
2011-08-31	T1123	2	1984-12-29	6		2	97	2	2	2	2	2	2	2	0	97	1117	1117	2	0	2	1117		97	2	2	2	1	2006	2	1	2003	2	2	7	1117	2		2	2	2	1117	1-May-2004	2	1	2	1	23-Aug-11	383
2011-08-31	T1124	2	1978-01-08	3		2	2	2	2	2	2	2	2	2	2	97	1117	1117	2	0	2	1117		97	2	2	2	1	2011	1	1	2011	1	2	97	1117	2	n/a	2	2	2	1117	17-Jan-2002	2	2	1	1	13-Apr-11	661
2011-09-01	T1125	2	1961-07-07	1		2	97	97	2	2	2	2	2	2	2	97	1117	1117	1	3	2	1117		97	2	2	2	1	2009	2	2	1117	2	2	97	1117	2	n/a	2	2	2	11117	1-Jan-2011	2	2	1	1	3-May-11	468
2011-09-01	T1126	2	1971-09-26	6		2	97	2	2	2	2	2	2	2	2	97	1117	1117	1	5	2	1117		97	2	2	2	1	2007	2	2	1117	2	2	7	1117	2		2	2	2	1117	1-Jun-2011	1	2	2	1	5-Jul-11	379
2011-09-02	T1127	1	1961-06-10	8	volunteering community policing forum	2	97	97	2	2	2	2	2	1	2	4	1983	1117	2	7	2	1117		97	2	2	97	1	2011	1	2	1117	2	2	97	1117	2	n/a	2	2	2	1117	01/111/1998	1	2	1	1	16-Mar-11	419
2011-09-02	T1128	2	1962-06-10	0		2		97	97	2	2	2	2	2	2	97	1117	1117	2	0	2	1117		97	2	2	2	1	2011	1	1	2011	1	2	2	1117	2	n/a	2	1	1	2011		2	2	2	1	17-Mar-11	413
2011-09-02	T1129	2	1976-01-01	0		97	97	2	2	2	2	2	2	2	0	97	1117	1117	2	0	2	1117		97	2	2	2	1	2008	2	1	2008	2	1	1	2008	2		2	2	2	1117	01/111/2008	1	2	1	1	1-Mar-11	510
2011-09-02	T1130	1	1952-09-02	0		2	97	97	2	2	2	2	2	1	2	4	1980	1117	1	4	2	1117		97	2	2	97	1	1119	2	2	1117	2	2	97	1117	2	n/a	2	2	2	1117	01/111/2006	2	2	1	1	1-Jun-11	678
2011-09-05	T1131	2	1975-11-03	0		2		2	97	97	2	2	2	2	2	97	1117	1117	1	1	2	1117		97	2	2	2	2	1117	2	2	1117	2	1	1	2008	2	n/a	2	2	2	1117	1-Jul-2008	2	2	1	1	11-Jan-11	556
2011-09-05	T1132	2	1952-04-19	0		2	97	97	2	2	2	2	2	2	2	2	1117	1117	2	0	2	1117		97	2	2	2	2	1117	2	2	1117	2	2	2	1117	2	n/a	2	2	1	2010	1-Jul-2010	2	2	2	1	9-Mar-11	410
2011-09-05	T1133	1	1958-08-19	0		2	97	97		2	2	2	2	1	0	97	1970	1974	1	3	2	1117		97	2	2	97	2	1117	2	2	1117	2	2	97	117	2	n/a	2	2	2	1117	01/111/2008	2	2	1	1	1-Apr-11	707
2011-09-05	T1134	2	1989-02-04	0		2	97	2	2	2	2	2	2	2	2	97	1117	1117	2	0	2	1117		97	2	2	2	2	1117	2	2	1117	2	2	7	1117	2		2	1	2	2011	1-May-2010	2	2	2	1	14eb2011	867
2011-09-05	T1135	2	1979-11-25	0		2	97	97	2	2	2	2	2	2	2	97	1117	1117	1	4	2	1117		97	2	2	2	1	2009	2	2	1117	2	2	97	1117	2	n/a	2	1	2	2010	6-Sep-2010	1	2	1	1	31-May-11	447
2011-09-05	T1136	1	1980-07-23	7		2	97	2	2	2	2	2	2	1	2	97	1994	2010	2	0	2	1117		97	2	2	97	2	1117	2	2	1117	2	2	7	1117	2		2	2	2	117	1-Jul-2007	2	1	1	1	1-Jul-11	445
2011-09-05	T1137	1	1983-11-20	4		2		97	97	2	2	2	2	1	2	97	2007	2010	1	24	2	1117		97	2	2	97	2	1117	2	2	1117	2	1	1	2010	2	n/a	2	2	2	1117	1-Sep-2009	2	2	1	1	1-May-11	817
2011-09-05	T1138	2	1970-05-05	0		2	97	2	2	2	2	2	1	2	2	97	1117	1117	2	0	2	1117		97	2	2	2	1	2009	2	1	2009	2	2	2	1117	2		2	2	2	1117	1-Mar-2010	2	1	1	1	16-May-11	617
2011-09-06	T1139	2	1978-10-03	2		2	97	97	2	2	2	2	2	2	2	97	1117	1117	1	3	2	1117		97	2	2	2	1	1119	2	2	1117	2	2	97	1117	2	1117	2	2	2	1117	1-Jun-2009	1	2	1	1	1-Aug-11	616
2011-09-06	T1140	2	1972-04-07	1		2	97	2	2	2	2	2	2	2	2	97	1117	1117	2	0	2	1117		97	2	2	2	2	1117	2	2	1117	2	2	7	1117	2		2	2	2	1117	29-Aug-2011	2	2	2	1	29-Aug-11	361
2011-09-06	T1141	2	1981-11-27	0		2	97	97	2	2	2	2	2	2	2	97	1117	1117	2	0	2	1117		97	1	1	2	2	1117	2	2	1117	2	2	97	1117	2	n/a	2	2	2	1117	01/111/2009	2	2	1	1	12-Apr-11	412
2011-09-06	T1142	2	1963-01-28	0		2	2	97	2	2	2	2	2	2	2	2	1117	1117	2	0	2	1117		97	2	2	2	2	1117	2	2	1117	2	2	97	1117	2	n/a	2	2	2	1117	01/111/2006	2	2	1	1	19-Apr-11	746
2011-09-06	T1143	2	1979-06-26	2		2	97	2	2	2	2	2	2	2	2	97	1117	1117	2	0	2	1117		97	2	2	2	2	1117	2	2	1117	2	2	7	1117	2		2	2	2	1117	1-Aug-2010	2	1	1	1	16-May-11	580
2011-09-06	T1144	2	1984-11-28	7		1	97	2	2	2	2	2	2	2	2	97	1117	1117	2	0	2	1117		97	2	2	2	2	1117	2	2	1117	2	2	7	1117	2		2	1	2	2010	1-Mar-2006	2	1	1	1	22-Mar-11	442
2011-09-07	T1145	2	1969-08-09	6		2	97	2	1	1	2	2	2	2	2	97	1117	1117	2	0	2	1117		97	2	2	2	1	2011	1	2	1117	2	1	1	2007	2		2	2	2	1117	1-Jun-2007	2	1	1	1	12-Apr-11	524
2011-09-12	T1146	2	1964-08-02	7		97		1	1	2	2	2	2	2	0	97	1117	1117	2	0	2	1117		97	2	2	2	1	2008	2	1	2008	2	1	1	2008	2		2	2	2	1117	01/111/2009	2	2	1		14-Feb-11	424
2011-09-12	T1147	2	1988-11-15	0		2	97	2	2	2	2	2	2	2	2	97	1117	1117	2	0	2	1117		97	2	2	2	2	1117	2	2	1117	2	2	7	1117	2		2	2	2	1117	1-Aug-1988	2	2	2	1	2-Sep-11	493
2011-09-12	T1148	2	1974-01-13	7		2	97	97	97	2	2	2	2	2	2	2	1117	1117	1	3	2	1117		97	2	1	2	2	1117	2	2	1117	2	2	97	1117	2	N/A	2	2	2	1117	1-May-2009	2	2	1	1	1-Apr-11	529
2011-09-12	T1149	2	1983-12-05	0		2	97	2	2	2	2	2	2	2	2	97	1117	1117	2	0	2	117		97	2	2	2	1	2011	1	1	2011	1	1	1	2011	2		2	2	2	1117	1-Aug-2010	1	2	2	1	18-Mar-11	359
2011-09-13	T1150	2	1981-12-18	1		2	97	2	2	2	2	2	2	2	0	97	1117	1117	2	0	2	1117		97	2	2	2	2	1117	2	2	1117	2	1	1	2009	2		2	2	2	1117	1-May-2009	2	1	1	1	6-Sep-11	515
2011-09-13	T1151	2	1978-10-27	0		2	97	97	2	2	2	2	2	2	0	97	1117	1117	1	1	2	1117		97	2	2	2	1	2005	2	1	2005	2	2	0	1117	2		2	2	2	1117	1-Apr-2005	2	2	1	1	19-Jul-11	386
2011-09-13	T1152	2	1978-02-13	1		2	97	2	2	2	2	2	2	2	0	97	1117	1117	1	6	2	1117		97	2	2	2	2	1117	2	2	1117	2	2	7	1117	2		2	2	2	1117	1-Sep-2003	2	1	1	1	16-May-11	515
2011-09-14	T1153	1	1966-01-25	6		1		2	2	2	2	2	2	1	1	3	1119	1117	1	4	2	1117		97	2	2	97	2	1117	2	2	1117	2	2	97	1117	2		2	1	1	2011	1-Nov-2010	1	2	2	1	6-Sep-11	355
2011-09-14	T1154	2	1976-04-07	6		2	97	2	2	2	2	2	2	2	0	97	1117	1117	2	0	2	1117		97	2	2	2	2	1117	2	2	1117	2	1	1	2001	2		2	2	2	1117		2	1	1	1	19-May-11	1096
2011-09-14	T1156	1	1974-01-01	7		2	97	2	2	2	2	2	2	1	0	6	2001	1117	1	15	2	1117		97	2	2	97	2	1117	2	2	1117	2	2	7	1117	2		2	2	2	1117	12-Jan-2011	2	2	2	1	12-Jan-11	464
2011-09-14	T1157	2	1971-05-06	7		2	97	97	2	2	2	2	2	2	0	0	1117	1117	2	0	2	1117		97	2	2	2	2	1117	2	2	1117	2	2	97	1117	2		2	2	2	1117	1-May-2010	2	2	1	1	4-May-11	618
2011-09-14	T1158	1	1969-09-23	1		2	97	2	2	2	2	1	1	1	0	2	2007	1117	1	6	2	1117		97	2	2	97	2	1117	2	2	1117	2	1	1	2008	2		2	2	2	1117	1-Sep-2008	2	1	1	1	1-May-11	502
2011-09-14	T1159	2	1980-04-24	1		2	97	2	2	2	2	2	2	1	0	97	2006	2008	1	4	2	1117		97	2	2	99	1	2007	2	1	2007	2	2	0	1117	2		2	2	2	1117	20-May-2009	2	1	1	1	20-Jul-11	502
2011-09-16	T116	2	1983-10-18	0		2	97	97	2	2	2	2	2	2	0	97	1117	1117	2	0	2	1117		97	2	2	2	1	2011	1	1	2011	1	2	97	1117	2		2	1	1	2011	01/111/2009	2	2	2	1	8-Sep-11	391
2011-09-15	T1160	2	1973-01-08	0		2	97	97	2	2	2	2	2	2	0	0	1117	1117	1	2	2	1117		97	2	2	2	1	2009	2	1	2010	2	1	1	1119	2		2	2	2	1117	01/111/1996	2	2	1	1	1-May-11	496
2011-09-15	T1161	2	1963-08-19	6		2	97	2	2	2	2	2	2	2	0	97	1117	1117	2	0	2	1117		97	2	2	2	2	1117	2	2	1117	2	2	7	1117	2		2	2	2	1117	01Jul2004	2	1	1	1	15-Feb-11	392
2011-09-16	T1162	1	1975-12-03	0		2	97	97	2	2	2	2	2	1	0	97	1993	2007	2	0	2	1117		97	2	2	97	1	2010	1	1	2010	1	2	0	1117	2		2	2	2	1117		2	2	1	1	22-May-11	372
2011-09-16	T1163	2	1991-01-21	1		2	97	2	2	2	2	2	2	2	0	97	1117	1117	2	0	2	1117		97	2	2	2	2	1117	2	2	1117	2	2	7	1117	2		2	2	2	1117	5-Apr-2011	1	2	2	1	7-Apr-11	504
2011-09-16	T1164	2	1971-01-02	0		2	97	97	2	2	2	2	2	2	0	97	1117	1117	2	0	2	1117		97	2	2	2	1	2010	1	2	1117	2	1	1	1990	2		2	2	2	1117	09/09/2001	2	2	2	1	9-Sep-11	543
2011-09-16	T1165	1	1978-07-15	7		2	97	2	2	2	2	2	2	2	0	97	1117	1117	2	0	2	1117		97	2	2	97	2	1117	2	2	1117	2	1	1	2002	2		2	2	2	1117	9-Sep-2011	2	2	2	1	11-Sep-11	556
2011-09-16	T1167	2	1985-05-03	0		2	97	2	2	2	2	2	1	1	0	5	1999	1117	1	12	2	1117		97	2	2	2	1	2010	1	1	2010	1	2	7	1117	2		2	2	2	1117	9-Sep-2011	2	2	2	1	9-Sep-11	515
2011-09-16	T1168	2	1977-09-03	0		2	97	97	2	2	2	2	2	2	0	97	1117	1117	2	0	2	1117		97	2	2	2	1	2011	1	2	1117	2	2	0	1117	2		2	2	2	2011	1-Nov-2010	2	2	2	1	21-Jun-11	497
2011-09-16	T1169	2	1973-09-09	1		2	97	2	2	2	2	2	2	2	0	97	1117	1117	2	0	2	1117		97	2	2	2	2	1117	2	2	1117	2	1	1	2009	2		2	2	2	1119	1-May-2008	2	1	1	1	13-May-11	365
2011-09-20	T1170	2	1951-11-03	2		97	97	1	2	2	2	2	2	2	0	97	1117	1117	1	4	2	1117		97	2	2	2	1	2011	1	2	1117	2	2	97	1117	2		2	2	2	1117	1-Apr-2009	1	2	2	1	9-Jun-11	415
2011-09-20	T1171	1	1974-06-14	0		2	97	97	2	2	2	2	2	2	0	97	1117	1117	2	0	2	1117		97	2	2	97	1	2008		1	2008	2	1	1	2010	2		2	2	2	1117	1-Apr-2009	2	2	1	1	1-Apr-11	372
2011-09-20	T1172	2	1981-09-20	0		2	97	97	2	2	2	2	2	2	0	97	1117	1117	1	0	2	1117		97	2	2	2	2	1117	99	2	1117	2	1	1	2009	2		2	1	1	2008	01/111/2002	2	2	1	1	1-Apr-11	447
2011-09-22	T1173	2	1983-11-09	0		2	97	97	2	2	2	2	1	1	0	97	1117	1117	2	0	2	1117		97	2	2	2	2	1117	2	2	1117	2	1	1	2010	2	01/111/1117	2	2	2	1117	16-Nov-2010	2	2	1	1	1-May-11	430
2011-09-22	T1174	2	1973-12-01	4		2	97	97	2	2	2	2	2	2	0	97	1117	1117	2	0	2	1117		97	2	2	2	1	2010	1	1	2010	1	2	0	1117	2	01/111/1117	2	2	2	1117	01/111/2005	2	2	2	1	1-Mar-11	707
2011-09-22	T1175	2	1977-06-25	7		2	97	97	2	2	2	2	2	2	0	97	1117	1117	2	0	2	1117		97	2	2	1	1	2009	2	2	1117	2	1	1	1982	2	01/111/1117	2	2	2	1117	01Jul2008	2	2	1	1	1-Jan-11	556
2011-09-23	T1176	2	1974-09-24	0		2	97	97	2	2	2	2	2	2	0	0	1117	1117	1	10	2	1117		97	2	2	2	2	1117	2	2	1117	2	2	97	1117	2	01/111/1117	2	2	2	1117	01/111/2008	2	2	1	1	1-Mar-11	412
2011-09-26	T1177	1	1962-01-06	1		2	97	2	2	2	2	2	2	1	0	5	1985	1117	1	6	1	1117		97	2	2	97	2	1117	2	2	1117	2	1	1	2010	2		2	1	2	2010	6-Aug-2010	2	2	2	1	16-Sep-11	496
2011-09-26	T1178	2	1980-08-12	0		2	97	97	2	2	2	2	2	2	0	97	1117	1117	2	0	2	1117		97	2	2	2	1	2011	1	2	1117	2	2	97	1117	2	11/111/1117	2	2	2	1117	1-Apr-2011	2	2	2	1	16-Apr-11	376
2011-09-26	T1179	2	1985-06-09	6		97	97	2	2	2	2	2	1	2	0	97	1117	1117	1	12	2	1117		97	2	2	2	2	1117	1	1	2011	1	2	0	1117	2	11/111/1117	2	2	2	1117	1-Feb-2011	2	2	2	1	10-May-11	862
2011-09-27	T1180	2	1985-07-29	4		2	97	97	2	2	2	2	2	2	0	97	1117	1117	1	1	2	1117		97	2	2	2	1	2010	1	1	1117	2	2	97	1117	2	01/111/1117	2	2	2	1117	1-Feb-2011	2	2	2	1	11-Feb-11	358
2011-09-28	T1181	1	1958-08-03	0		1		1	2	2	2	1	2	1	0	20	2001	2001	1	10	2	1117		97	2	2	97	1	1992	2	2	1117	2	2	97	1117	2	01/111/1117	2	2	2	1117	1-May-2010	2	2	2	1	26-Sep-11	354
2011-09-28	T1182	2	1970-09-23	0		2	97	97	2	2	2	2	2	2	0	97	1117	1117	1	2	2	1117		97	2	2	2	1	1119	2	1	2009	2	1	1	1997	2	01/111/1117	2	2	2	1117	4-Aug-2011	1	2	2	1	21-Sep-11	370
2011-09-29	T1183	2	1973-02-28	0		2	97	97	2	2	2	2	2	1	0	3	2000	2010	1	5	2	1117		97	2	2	2	1	2002	2	1	2002	2	2	0	1117	2	01/111/1117	2	2	2	1117	1-Nov-2010	2	2	1	1	1-Jul-11	352
2011-09-29	T1184	1	1968-05-12	1		2	97	2	2	2	2	1	1	1	0	2	2000	1117	2	0	2	1117		97	2	2	97	2	1117	2	2	1117	2	1	1	2007	2		2	2	2	1117	11/111/2006	2	1	1	1	1-Aug-11	809
2011-09-29	T1185	2	1968-12-05	7		2	97	97	2	2	2	2	2	2	0	97	1117	1117	2	0	2	1117		97	2	2	2	1	2011	1	2	1117	2	1	1	2009	2	01/111/1117	2	2	2	1117	1-Sep-2009	2	2	1	1	1-Jan-11	388
2011-09-29	T1186	2	1967-09-05	7		2	97	2	2	2	2	2	2	2	0	97	1117	1117	2	0	2	1117		97	2	2	2	2	1117	2	2	1117	2	2	7	1117	2		2	2	2	1117	1-Aug-2006	2	2	2	1	17-Jul-11	512
2011-10-03	T1187	2	1967-01-09	7		2	97	2	2	2	2	2	2	1	0	97	1983	2004	2	0	2	1117		97	2	2	2	2	1117	2	2	1117	2	1	1	2005	2		2	2	2	1117	1-Dec-1996	2	1	1	1	1-Jan-11	501
2011-10-03	T1188	2	1976-11-19	7		2	97	2	2	2	2	2	2	2	0	97	1117	1117	2	0	2	1117		97	2	2	2	1	2000	2	1	2000	2	2	7	1117	2		2	2	2	1117	1-Feb-2009	2	1	1	1	1-Aug-11	379
2011-10-04	T1189	2	1976-12-02	0		2	97	97	2	2	2	2	2	2	0	97	1117	1117	1	4	2	1117		97	2	2	2	2	1117	2	2	1117	2	2	97	1117	2	01/111/1117	2	2	2	1117	1-Jun-2011	2	2	2	1	14-Jun-11	474
2011-10-04	T1190	2	1958-10-10	1		2	97	2	2	2	2	2	2	1	0	7	1972	1117	2	0	2	1117		97	2	2	2			2	2	1117	2	2	7	1117	2		2	2	2	1117	9-Feb-2011	2	1	1	1	4-Aug-11	388
2011-10-04	T1191	2	1970-08-30	0		2	97	97	2	2	2	2	2	2	0	97	1117	1117	2	0	2	1117		97	2	2	2	1	2011	1	2	1117	2	2	97	1117	2	11/111/1117	2	2	2	1117	01/111/2006	2	2	1	1	1-Mar-11	379
2011-10-07	T1192	2	1982-05-09	97		2	97	2	2	2	2	2	2	2	0	97	1117	1117	2	0	2	1117		97	2	2	2	1	2004	2	1	2004	2	2	7	1117	2		2	2	2	1117	11/111/2006	2	1	1	1	1-Aug-11	426
2011-10-07	T1193	1	1978-10-24	0		2	97	2	2	2	2	2	2	1	0	6	1993	1117	1	12	2	1117		97	2	2	97	1	1117	2	2	1117	2	1	1	1989	2		2	2	2	1119	2-Aug-2011	2	2	2	1	26-Sep-11	464
2011-10-07	T1194	2	1986-04-19	0		2	97	2	2	2	2	2	1	2	0	97	1117	1117	2	0	2	1117		97	2	2	2	2	1117	2	2	1117	2	2	7	1117	2		2	2	2	1117	11/111/2009	2	1	2	2	1-Apr-11	439
2011-10-07	T1195	2	1986-10-29	1		2	0	97	2	2	2	2	2	2	0	97	1117	1117	2	0	2	1117		97	2	2	1	2	1117	2	2	1117	2	2	7	1117	2		2	2	2	1117	29-Sep-2011	2	1	1	1	29-Sep-11	447
2011-10-07	T1196	2	1968-02-12	2		97	0	2	2	2	2	2	2	2	0	97	1117	1117	2	0	2	1117		97	2	2	2	2	1117	2	2	1117	2	1	1	1998	2		2	2	2	1117		2	1	1	1	23-Mar-11	540
2011-10-10	T1197	2	1978-09-09	1		2	97	2	2	2	2	2	2	2	0	97	1117	1117	1	4	1	1117		97	2	2	2	2	1117	2	2	1117	2	1	1	2010	2		2	2	2	1117	1-Feb-2010	2	1	1	1	19-Jun-11	429
2011-10-10	T1198	2	1990-02-22	0		2	97	97	2	2	2	2	1	2	0	97	1117	1117	2	0	2	1117		97	2	2	2	2	1117	2	2	1117	2	2	97	1117	2	01/111/1117	2	2	2	1117	10-Mar-2011	2	2	2	1	22-Mar-12	409
2011-10-10	T1199	1	1965-07-10	7		2	97	2	2	2	2	2	2	2	0	97	1117	1117	1	6	2	1117		97	2	2	97	2	1117	2	2	1117	2	2	97	1117	2	N/A	2	2	2	1117	11/111/2008	2	1	1	1	10-Jan-11	415
2011-10-11	T1200	2	1983-07-27	1		2	97	2	2	2	2	2	1	2	0	97	2009	2009	1	9	2	1117		97	2	2	1	2	1117	2	2	1117	2	2	97	1117	2	N/A	2	1	2	2010	1-Jul-2010	2	1	1	1	26-Sep-11	375
2011-10-11	T1201	2	1979-01-20	0		2	97	97	2	2	2	2	2	2	0	97	1117	1117	2	0	2	1117		97	2	2	1	1	2005	2	2	1117	2	1	1	2005	2	N/A	2	2	2	1117	1-Jan-2003	2	2	1	1	Apr-11	536
2011-10-11	T1202	2	1977-07-03	6		2	97	2	2	2	2	2	2	2	0	97	1117	1117	2	0	2	1117		97	2	2	2	2	1117	2	2	1117	2	2	97	1117	2	N/A	2	2	2	1117	1-Sep-2009	2	1	1	1	3-May-11	412
2011-10-12	T1203	2	1973-06-03	0		2	97	97	2	2	2	2	2	2	0	97	1117	1117	2	0	2	1117		97	2	2	2	2	1117	2	2	1117	2	2	97	1117	2	N/A	2	2	2	1117	1-Aug-2009	2	2	1	1	1-Aug-11	466
2011-10-12	T1204	1	1982-05-03	7		2	97	2	2	2	2	2	2	1	0	97	1994	2011	1	12	2	1117		97	2	2	97	1	2009	2	2	1117	2	2	97	1117	2	N/A	2	2	2	1117	1-Jun-2011	2	2	2	1	4-Oct-11	555
2011-10-12	T1205	1	1960-10-27	0		2	97	97	2	2	2	2	2	1	1	3	1996	1117	1	6	2	1117		97	2	2	97	99	1117	99	2	1117	2	2	97	1117	2	N/A	2	2	2	1117	01/111/2006	2	2	1	1	1-May-11	585
2011-10-12	T1206	2	1958-08-23	1		2	97	2	2	2	2	2	2	2	0	97	1117	1117	2	0	2	1117		97	2	2	2	2	1117	2	2	1117	2	1	2	2009	2	N/A	2	2	2	1117	1-Aug-2004	2	1	1	2	23-Mar-11	476
2011-10-13	T1207	1	1982-06-03	0		2	97	97	2	2	2	2	2	1	0	97	2001	2010	1	6	2	1117		97	97	2	97	1	200	2	1	2000	2	2	97	1117	2	N/A	2	2	2	1117	1-Jun-2010	2	2	2	1	1-Apr-11	891
2011-10-14	T1208	2	1968-03-05	5		2	97	97	2	2	2	2	2	2	0	97	1117	1117	1	0	2	1117		97	2	2	2	2	2006	2	1	2006	2	2	97	1117	2	N/A	2	2	2	1117	01/111/1998	2	2	1	1	1-Jul-11	397
2011-10-14	T1209	2	1952-05-12	6		2	97	2	2	2	2	2	2	2	0	97	1117	1117	1	0	2	1117		97	2	2	2	2	1117	2	2	1117	2	2	7	1117	2	N/A	2	2	2	1117	11/111/2004	2	1	1	1	17-May-11	578
2011-10-14	T1210	2	1984-07-09	5		2	97	97	2	2	2	2	2	2	0	97	1117	1117	2	0	2	1117		97	2	2	2	99	1117	99	2	1117	2	2	97	1117	2	N/A	2	1	2	2011	01/111/2004	1	2	2	1	1-Apr-11	734
2011-10-17	T1211	2	1987-04-19	0		2	97	97	2	2	2	2	2	2	0	0	1117	1117	2	0	2	1117		97	2	2	2	99	1117	99	2	1117	2	2	97	1117	2	N/A	2	2	2	1117	1-May-2011	2	2	2	1	9-May-11	441
2011-10-17	T1212	2	1978-02-10	0		2	97	97	2	2	2	2	2	2	0	0	1117	1117	2	0	2	1117		97	2	2	2	99	1117	2	2	1117	2	2	97	1117	2	N/A	2	2	2	1117	1-Mar-2008	2	2	2	2	15-Sep-11	356
2011-10-17	T1213	2	1979-03-07	0		2	97	97	2	2	2	2	2	2	0	97	1117	1117	2	0	2	1117		97	2	2	2	2	1117	2	1	2005	2	1	1	2006	2	N/A	2	2	2	1117	01/111/2006	2	2	1	1	18-Jul-11	504
2011-10-17	T1214	2	1974-09-03	7		2	97	97	2	2	2	2	2	2	0	97	1117	1117	1	6	2	1117		97	2	1	2	1	2008	2	2	1117	2	2	2	1117	2	N/A	2	2	2	1117		2	2	1	1	8-Aug-11	536
2011-10-18	T1215	1	1968-01-08	0		1	99	2	2	2	2	2	2	1	1	10	1980	1117	1	3	2	1117		97	2	2	97	2	1117	2	2	1117	2	1	1	1997	2	N/A	2	2	2	1117	1-Mar-2011	2	2	2	1	17-Feb-11	602
2011-10-18	T1216	2	1971-05-17	0		2	97	97	2	2	2	2	1	1	0	5	2009	1117	1	2	2	1117		97	2	2	2	1	2010	1	1	2010	1	2	97	1117	2	N/A	2	2	2	1117	01/111/2009	1	2	2	1	27-Jun-11	389
2011-10-19	T1217	1	1975-12-26	5		2	97	97	2	2	2	2	2	1	1	6	1995	1117	1	2	2	1117		97	2	2	97	2	1117	2	2	1117	2	2	97	1117	2	01/111/1117	2	2	2	1117	01/111/2009	2	2	1	1	21-Apr-11	388
2011-10-21	T1218	2	1964-10-15	0		2	97	97	2	2	2	2	1	2	0	97	1117	1117	1	3	2	1117		97	2	2	2	2	1117	1	1	2009	2	2	97	1117	2	N/A	2	2	2	1117	01/111/2008	1	2	2	1	17-May-11	429
2011-10-21	T1219	2	1971-01-17	6		2	97	97	2	2	2	2	2	2	0	97	1117	1117	1	4	2	1117		97	97	2	2	2	1117	2	2	1117	2	1	1	2006	2	N/A	2	2	2	1117	01/111/20	2	2	1	1	1-Jan-11	524
2011-10-21	T1220	2	1979-11-30	0		2	97	97	2	2	2	2	2	2	2	97	1117	1117	1	2	2	1117		97	2	2	2	2	1117	2	2	1117	2	1	1	2005	2	N/A	2	2	2	1117	01/111/2005	2	2	1	1	16-Aug-11	554
2011-10-21	T1221	2	1980-12-28	0		2	97	97	2	2	2	2	1	1	0	4	1998	2008	1	6	2	1117		97	2	2	2	2	1117	2	2	1117	2	2	97	1117	2	N/A	2	2	2	11117	01/111/2008	2	2	1	1	1-Apr-11	610
2011-10-24	T1222	2	1965-06-12	0		2	97	97	2	2	2	2	2	2	0	0	1117	1117	2	0	2	1117		97	2	2	2	2	1117	2			1	1	2	2008	2	N/A	2	2	2	1117	01/111/2006	2	2	1	1	1-Apr-11	381
2011-10-25	T1223	2	1978-06-10	4		2	97	97	2	2	2	2	2	2	0	0	1117	1117	2	0	2	1117		97	2	2	1	2	117	2	2	1117	2	1	1	2009	2	N/A	2	2	2	1117	01/111/2009	2	2	1	1	18-Oct-11	374
2011-10-25	T1224	2	1958-08-03	1		2	97	2	2	2	2	2	2	2	0	97	1117	1117	1	2	2	1117		97	2	2	2	1	2008	2	1	2008	2	1	1	2010	2	N/A	2	2	2	1117	26-Jul-2010	2	1	1	1	4-Oct-11	352
2011-10-25	T1225	2	1989-08-08	0		2	97	97	2	2	2	2	2	2	0	0	1117	1117	2	0	2	1117		97	2	2	2	99	1117	2	2	1117	2	2	2	1117	2	N/A	2	2	2	1117	01/111/2007	2	2	1	1	8-Feb-11	434
2011-10-26	T1226	2	1983-01-03	0		2	97	97	2	2	2	2	2	2	0	0	1117	1117	2	0	2	1117		97	2	2	2	2	1117	2	1	2005	2	1	1	2008	2	N/A	2	2	2	1117	11-Nov-2008	2	2	1	1	1-Jan-11	1164
2011-10-26	T1227	1	1953-03-16	1		2	97	2	2	2	2	2	2	2	0	97	1117	1117	1	4	2	1117		97	2	2	99	2	1117	2	2	1117	2	2	7	1117	2	N/A	2	2	2	1117	1-Aug-2003	2	1	1	1	1-Jul-11	364
2011-10-26	T1228	2	1980-06-19	8	PART TIME	2	0	2	2	2	2	2	2	2	0	0	1117	1117	2	0	2	1117		97	2	2	2	99	1117	2	2	1117	2	1	1	2004	2	N/A	2	2	2	1117	1-Aug-2004	2	2	1	1	25-Mar-11	665
2011-10-26	T1229	2	1976-09-22	0		2	97	2	2	2	2	2	2	2	0	97	1117	1117	2	0	2	1117		97	2	2	1	1	1117	2	2	1117	2	2	7	1117	2	N/A	2	2	2	1117	13-Oct-2011	2	1	1	1	13-Oct-11	438
2011-10-27	T1230	2	1959-02-11	0		2	97	97	2	2	2	2	2	2	0	0	1117	1117	1	2	2	1117		97	2	2	2	99	1117	99	2	1117	2	1	1	2010	2	N/A	2	2	2	1117	11/111/2004	2	2	1	1	15-Sep-11	433
2011-11-01	T1231	2	1977-12-28	1		2	97	97	2	2	2	2	2	2	0	97	1117	1117	2	0	2	1117		97	2	2	2	2	1117	2	2	1117	2	2	97	1117	2	N/A	2	2	2	1117	1-Jul-2011	2	2	1	1	17-May-11	969
2011-11-01	T1232	2	1984-08-21	4		2	97	97	2	2	2	2	2	2	0	97	1117	1117	2	0	2	1117		97	2	2	2	99	1117	2	1	2010	2	2	97	1117	2	N/A	2	2	2	1117	1-Jun-2010	2	2	2	1	25-Jul-11	451
2011-11-02	T1233	2	1972-05-06	5		2	0	97	1	2	2	2	2	2	0	0	1117	1117	1	1	2	1117		97	2	2	2	1	2008	2	2	1117	2	2	97	1117	2	N/A	2	2	2	1117	10-Nov-2011	1	2	2	1	11-Nov-10	443
2011-11-02	T1234	2	1980-08-30	0		2	97	97	2	2	2	2	2	2	0	97	1117	1117	1	6	2	1117		97	2	2	2	1	2010	1	2	1117	2	2	97	1117	2	N/A	2	2	2	11117	1-Jan-2011	2	2	1	1	5-Aug-11	374
2011-11-03	T1235	2	1958-08-16	7		2	97	97	2	2	2	2	2	2	0	97	1117	1117	2	0	2	1117		97	2	2	2	2	1117	2	1	1119	2	1	2	2004	2	N/A	2	2	2	11117	01/111/2004	2	2	1	1	1-Jan-11	1006
2011-11-04	T1236	2	1978-09-28	6		2	97	97	2	2	2	2	2	2	0	97	1117	1117	2	0	2	1117		97	2	2	2	2	1117	2	2	1117	2	1	1	2007	2	01/111/1117	2	2	2	11117	01/111/2006	2	2	1	1	1-May-11	386
2011-11-08	T1237	1	1961-04-04	7		2	97	97	2	2	2	2	2	1	0	97	1978	2000	2	0	2	1117		97	2	2	97	2	1117	2	1	1979	2	2	97	1117	2	01/111/1117	2	99	2	1119	1-Jun-2010	2	2	1	1	8-Jun-11	514
2011-11-08	T1238	2	1965-12-20	4		2	97	97	2	2	2	2	2	2	0	97	1117	1117	2	0	2	1117		97	2	2	2	2	1117	2	2	1117	2	2	97	1117	2	N/A	2	2	2	1117	01/111/2007	2	2	1	1	1-Nov-10	844
2011-11-08	T1239	2	1982-12-12	0		2	97	97	2	2	2	2	2	2	0	97	1117	1117	2	0	2	1117		97	2	2	2	99	1117	99	1	2005	2	1	1	2007	1	01/111/1117	2	2	2	1117	01/111/2006	2	2	1	1	11-Nov-10	474
2011-11-09	T1240	2	1987-11-14	0		2	97	97	2	2	2	2	1	2	0	97	1117	1117	1	12	2	1117		97	2	2	2	2	1117	2	2	1117	2	2	97	1117	2	N/A	2	2	2	1117	01/111/2010	2	2	1	1	10-Mar-11	362
2011-11-09	T1241	2	1963-11-03	0		2	97	97	2	2	2	2	2	1	1	10	1975	1117	1	2	2	1117		97	2	2	2	2	1117	2	2	1117	2	2	97	1117	2	01/111/1117	2	2	2	1117	01/111/2007	2	2	1	1	13-Apr-11	591
2011-11-11	T1242	2	1968-11-05	0		2	97	97	2	2	2	2	2	2	0	97	1117	1117	2	0	2	1117		97	2	2	2	2	1117	2	2	1117	2	1	1	2003	2	01/111/1117	2	2	2	1117	01/111/2003	2	2	1	1	1-Mar-11	878
2011-11-15	T1243	1	1968-08-28	0		2	97	97	2	2	2	2	2	1	1	10	1119	1117	1	4	2	1117		97	2	2	97	2	1117	2	2	1117	2	2	97	1117	2	01/111/1117	2	2	2	1117	1-Mar-2010	2	2	1	1	25-May-11	504
2011-11-15	T1244	2	1987-01-10	6		2	97	97	2	2	2	2	2	2	0	97	1117	1117	2	0	2	1117		97	2	2	2	2	1117	2	2	1117	2	2	0	1117	2	01/111/1117	2	2	2	1117	01/111/2009	2	2	1	1	15-Mar-11	443
2011-11-15	T1245	2	1959-12-25	4		2	97	97	2	2	2	2	1	1	0	5	2009	1117	1	4	2	1117		97	2	2	2	99	1117	99	1	2011	1	2	97	1117	2	01/111/1117	2	2	2	2011	01/111/2009	1	2	2	1	13-Jul-11	376
2011-11-15	T1246	2	1970-10-14	1		2	97	97	2	2	2	2	2	1	0	97	2000	2010	2	0	2	1117		97	2	2	2	2	1117	1	1	2010	1	1	1	2010	2	01/111/1117	2	2	2	1117	1-Feb-2010	1	2	1	1	1-Apr-11	425
2011-11-16	T1247	1	1966-12-26	1		2	97	97	2	2	2	2	2	2	0	97	1117	1117	2	0	2	1117		97	2	2	97	2	1117	2	2	1117	2	2	97	1117	2	01/111/1117	2	2	2	1117	01/111/2007	2	2	1	1	1-Nov-10	387
2011-11-21	T1248	2	1972-06-16	7		2	97	97	2	2	2	2	2	2	0	97	1117	1117	1	12	2	1117		97	2	2	2	2	1117	2	2	1117	2	2	97	1117	2	01/111/1117	2	2	2	1117	1-May-2010	2	2	1	1	1-Sep-11	385
2011-11-21	T1249	1	1979-05-23	0		2	97	97	1	2	2	2	2	1	0	4	1996	2010	1	6	2	1117		97	2	2	97	2	1117	2	2	1117	2	1	1	2010	2	01/111/1117	1	2	2	1117	1-Jun-2010	2	2	1	1	18-Jan-11	382
2011-11-21	T1250	2	1976-06-08	0		2	97	97	2	2	2	2	1	2	0	97	1117	1117	2	0	2	1117		97	2	2	2	2	1117	2	2	1117	2	2	97	1117	2	01/111/1117	2	2	2	1117	1-Jun-2010	2	2	1	1	1-Jan-11	415
2011-11-22	T1251	2	1962-03-06	1		2	97	97	2	2	2	2	2	1	0	4	1119	2007	1	6	2	1117		97	2	2	2	2	1117	2	1	2009	2	2	97	1117	2	01/111/1117	2	2	2	1117	5-May-2007	2	2	1	1	31-Aug-11	522
2011-11-22	T1252	2	1978-09-27	7		2	97	97	2	2	2	2	2	2	0	97	1117	1117	1	0	2	1117		97	2	2	2	2	1117	2	2	1117	2	2	97	1117	2	01/111/1117	2	2	2	1117	12-Aug-2008	2	2	2	1	14-Apr-11	788
2011-11-22	T1253	2	1976-07-22	7		2	97	97	2	2	2	2	2	2	0	97	1117	1117	2	0	2	1117		97	2	2	2	2	1117	2	1	2010	2	1	1	1990	2	01/111/1117	2	2	2	1117	01/111/2006	2	2	1	1	20-Sep-11	355
2011-11-23	T1254	2	1980-02-11	7		2	97	97	1	2	2	2	1	2	0	97	1117	1117	2	0	2	1117		97	2	2	2	2	1117	2	1	1994	2	2	97	1117	2	01/111/1117	2	1	2	1994	1-Jan-2008	2	2	1	1	21-Apr-11	550
2011-11-23	T1255	2	1969-09-03	7		2	97	97	2	2	2	2	2	2	0	97	1117	1117	2	0	2	1117		97	2	2	2	2	1117	2	1	1997	2	1	1	2000	2	01/111/1117	2	2	2	1117	1-Jun-2011	2	2	2	1	13-Jul-11	460
2011-11-29	T1256	1	1969-11-28	7		2	97	97	2	2	2	2	2	2	0	97	1117	1117	2	0	2	1117		97	2	2	97	1	2009	2	2	1117	2	1	1	2009	2	01/111/1117	2	2	2	1117	01/111/2009	2	2	1	1	5-Apr-11	354
2011-11-29	T1257	1	1975-09-13	7		2	97	97	2	2	2	2	2	1	0	3	1994	1996	1	1	2	1117		97	2	2	97	2	1117	2	2	1117	2	2	0	1117	2	01/111/1117	2	2	2	1117	01/111/2010	2	2	1	1	14-Jun-11	452
2011-11-29	T1258	2	1958-08-29	0		2	97	97	2	2	2	2	2	2	0	97	1117	1117	2	0	2	1117		97	2	2	2	99	1117	99	2	1117	2	2	0	1117	2	01/111/1117	2	2	2	1117	1-Nov-2011	2	2	2	1	22-Nov-11	672
2011-11-30	T1259	1	1981-01-05	7		2	97	97	2	2	2	2	2	2	0	97	1117	1117	2	0	2	1117		97	2	2	97	2	1117	2	2	1117	2	2	97	1117	2	01/111/1117	2	1	2	2010	01/111/2010	1	2	2	1	20-Apr-11	404
2011-12-05	T1260	2	1988-07-01	0		2	97	97	2	2	2	2	2	2	0	97	1117	1117	2	0	2	1117		97	2	2	2	99	1117	99	2	1117	2	2	97	1117	2	01/111/1117	2	2	2	1117	01/111/2010	2	2	1	1	1-Sep-11	598
2011-12-05	T1261	1	1967-09-08	0		2	97	97	2	2	2	2	2	1	1	6	1984	1117	1	10	2	1117		97	2	2	97	99	1117	99	1	2009	2	2	97	1117	2	01/111/1117	2	2	2	1117	1-Mar-2011	2	2	2	1	30-Mar-11	743
2011-12-05	T1262	2	1983-12-05	0		2	97	97	2	2	2	2	2	2	0	97	1117	1117	2	0	2	1117		97	2	2	2	99	1117	2	1	2011	1	2	97	1117	2	01/111/1117	2	1	1	2011	01/111/2009	1	2	2	1	18-Mar-11	359
2011-12-06	T1263	2	1975-02-06	0		2	97	97	1	2	2	2	2	2	0	97	1117	1117	1	.	2	1117		97	1	2	2	99	1117	99	1	2010	1	2	0	1117	2	01/111/1117	2	2	2	1117	01/111/2006	2	2	1	1	6-Sep-11	410
2011-12-06	T1264	2	1983-05-24	0		2	97	97	2	2	2	2	2	2	0	97	1117	1117	2	0	2	1117		97	2	2	2	2	1117	2	2	1117	2	2	97	1117	2	01/111/1117	2	1	2	2011	01/111/2006	1	2	2	1	7-Jun-11	437
2011-12-06	T1265	2	1992-09-18	0		2	97	97	2	2	2	2	2	1	0	99	2008	2008	1	.	1	1117		97	2	2	2	2	1117	2	2	1117	2	2	0	1117	2	01/111/1117	2	2	2	1117	1-Aug-2010	2	2	1	1	1-Feb-11	475
2011-12-12	T1266	2	1982-09-24	0		2	97	97	2	2	2	2	2	2	0	97	1117	1117	2	0	2	1117		97	2	2	2	1	2011	1	1	2011	1	2	0	1117	2	01/111/1117	2	2	2	1117	1-Aug-2011	2	2	1	1	7-Oct-11	577
2011-12-12	T1267	2	1978-09-22	0		2	97	97	2	2	2	2	2	2	0	97	1117	1117	2	0	2	1117		97	2	2	2	2	1117	2	2	1117	2	2	97	1117	2	01/111/1117	2	2	2	1117	1-Jul-2010	2	2	2	1	1-Mar-11	1035
2011-12-14	T1268	1	1971-05-01	7		2	97	97	2	2	2	2	2	1	1	4	1119	1117	1	4	2	1117		97	2	2	97	2	1117	2	2	1117	2	2	97	1117	2	01/111/1117	2	2	2	1117	7-Nov-2011	2	2	1	1	7-Nov-11	312
2011-12-14	T1269	2	1979-11-16	0		2	97	97	2	2	2	2	2	2	0	97	1117	1117	2	0	2	1117		97	2	2	2	2	1117	2	2	1117	2	2	97	1117	2	01/111/1117	2	1	2	2009	1-Oct-2009	2	2	1	1	7-Dec-11	382
2011-12-14	T1270	2	1981-05-23	0		2	97	97	2	2	2	2	2	1	1	2	1119	1117	2	0	2	1117		97	2	2	2	1	2007	2	2	1117	2	2	97	1117	2	01/111/1117	2	2	2	1117	9-Dec-2011	2	2	2	1	6-Dec-11	684
2011-12-14	T1271	2	1978-04-19	5		2	97	97	2	2	2	2	2	2	0	97	1117	1117	2	0	2	1117		97	2	2	2	2	1117	2	2	1117	2	1	1	2000	2	01/111/1117	2	2	2	1117	01/111/2000	2	2	1	1	1-Feb-11	852
2011-12-15	T1272	2	1982-12-18	0		2	97	97	2	2	2	2	2	2	0	97	1117	1117	2	0	2	1117		97	2	2	2	2	1117	2	2	1117	2	2	0	1117	2	01/111/1117	2	2	2	1117	01/111/2003	2	2	2	1	7-Dec-11	476
2011-12-15	T1273	2	1978-08-08	0		2	97	97	1	1	2	2	2	2	0	97	1117	1117	1	2	2	1117		97	2	2	2	99	1117	2	2	1117	2	1	1	2005	2	01/111/1117	2	2	2	1117	1-Nov-2010	2	2	1	1	1-Oct-11	472
2012-01-04	T1274	2	1991-01-04	3		2	97	97	2	2	2	2	2	1	1	4	2008	2011	1	1	2	1117		97	2	2	2	1	1119	1	1	2009	2	2	97	1117	2	01/111/1117	2	2	2	1117	1-Dec-2011	2	2	2	1	19-Dec-11	344
2012-01-04	T1275	2	1973-08-25	0		2	97	97	1	2	2	2	2	2	0	97	1117	1117	1	6	2	1117		97	2	2	2	2	1117	2	2	1117	2	2	97	1117	2	01/111/1117	2	2	2	1117	1-Apr-2011	2	2	1	1	5-Oct-11	391
2012-01-04	T1276	2	1987-10-27	0		2	97	97	2	2	2	2	2	2	0	97	1117	1117	1	.	2	1117		97	2	2	2	1	2009	2	2	1117	2	2	97	1117	2	01/111/1117	2	2	2	1117	1-Oct-2011	2	2	1	1	8-Nov-11	321
2012-01-05	T1277	1	1973-09-18	7		2	97	97	2	2	2	2	2	2	0	97	1117	1117	1	10	2	1117		97	2	2	97	2	1117	2	1	1117	2	2	97	1117	2	01/111/1117	2	1	1	1117	1-Apr-2010	2	2	2	1	13-Jul-11	554
2012-01-06	T1278	1	1975-05-27	4		2	97	97	2	2	2	2	2	1	0	6	2001	2011	2	1	2	1117		97	2	2	97	2	1117	1	1	2011	1	2	97	1117	2	01/111/1117	2	2	2	1117	01/111/2008	2	2	1	1	1-Mar-11	319
2012-01-09	T1279	2	1978-01-26	7		2	97	97	2	2	2	2	2	2	0	97	1117	1117	2	0	2	1117		97	2	2	2	2	1117	2	2	1117	2	2	97	1117	2	01/111/1117	2	2	2	1117	3-Jan-2012	1	2	2	1	3-Jan-12	471
2012-01-09	T1280	1	1981-12-11	6		2	97	97	2	2	2	2	2	1	1	5	1119	1117	1	1	2	1117		97	2	2	99	99	1117	99	1	2004	2	1	1	2011	2	01/111/1117	2	2	2	1117	21-Jan-2011	2	2	1	1	12-Sep-11	375
2012-01-09	T1281	2	1961-06-30	1		2	97	97	2	2	2	2	1	2	0	97	1117	1117	2	0	2	1117		97	2	2	2	99	1117	99	2	1117	2	2	7	1117	2	01/111/1117	2	1	2	1117	1-Jun-2011	2	2	2	1	21-Dec-11	466
2012-01-09	T1282	2	1988-05-02	0		2	97	97	2	2	2	2	1	2	0	99	1117	1117	2	0	2	1117		97	2	2	2	2	1117	2	2	1117	2	2	7	1117	2	01/111/1117	2	2	2	1117	1-Feb-2011	2	2	1	1	17-Oct-11	442
2012-01-10	T1283	2	1976-08-21	7		2		97	97	2	2	2	1	2	0	97	1117	1117	2	0	2	1117		97	2	2	2	1	1119	99	1	1989	2	1	1	2000	2	01/111/1117	2	2	2	1117	01/111/1996	2	2	1	1	19-Sep-11	746
2012-01-10	T1284	2	1977-06-02	0		2	97	97	2	2	2	2	2	2	0	97	1117	1117	2	0	2	1117		97	2	2	2	2	1117	2	2	1117	2	2	97	1117	2	01/111/1117	2	2	2	1117	01/111/2007	2	2	1	1	1-May-11	716
2012-01-10	T1285	2	1975-10-01	0		2	97	97	2	2	2	2	2	1	1	5	1119	1117	1	10	2	1117		97	2	2	2	2	1117	1	1	1119	2	2	97	1117	2	01/111/1117	2	2	2	1117	01/111/2011	2	2	2	1	9-Dec-11	320
2012-01-10	T1286	2	1970-08-20	0		2	97	97	2	2	2	2	2	2	0	97	1117	1117	1	1	2	1117		97	2	2	2	2	1117	2	1	2008	2	2	0	1117	2	01/111/1117	2	2	2	1117	01/111/2004	2	2	1	1	5-Dec-11	338
2012-01-11	T1287	1	1986-03-10	0		2	97	97	2	2	2	2	2	1	1	5	1119	1117	1	2	2	1117		97	2	2	97	2	1117	2	2	1117	2	2	7	1117		01/111/1117	2	2	2	1117	28-Sep-2011	2	2	2	1	28-Sep-11	354
2012-01-11	T1288	2	1961-06-13	0		2	97	97	2	2	2	2	2	2	0	97	1117	1117	1	1	2	1117		97	2	2	2	2	1117	2	2	1117	2	2	97	1117	2	01/111/1117	2	2	2	1117	01/111/2006	2	2	2	1	26-Jan-11	654
2012-01-13	T1289	2	1958-11-16	0		2	97	97	1	2	2	2	2	2	0	97	1117	1117	1	1	2	1117		97	2	2	2	99	1117	99	2	1117	2	2	7	1117	2	01/111/1117	2	2	2	1117	01/111/2009	2	2	1	1	1-Feb-11	324
2012-01-16	T1290	2	1981-06-26	0		2	97	97	1	2	2	2	1	2	0	97	1117	1117	2	0	2	1117		97	2	2	2	1	1119	1	1	2010	2	2	7	1117	2	01/111/1117	2	1	2	2010	01/111/2008	2	2	2	1	16-May-11	641
2012-02-16	T1291	2	1959-10-16	0		2	97	97	2	2	2	2	1	1	0	3	1119	2010	1	6	2	1117		97	2	1	2	97	1117	99	2	1117	2	1	1	2010	2	01/111/1117	2	2	2	1117	15-Mar-2010	2	2	1	2	3-Oct-11	381
2012-01-17	T1292	2	1987-02-27	0		2	97	97	2	2	2	2	2	2	0	97	1117	1117	2	0	2	1117		97	2	2	2	2	1117	2	2	1117	2	2	7	1117	2	01/111/1117	2	2	2	1117	1-Apr-2011	1	2	2	1	13-Oct-11	673
2012-01-17	T1293	2	1982-08-05	7		2	97	97	2	2	2	2	2	2	0	97	1117	1117	2	0	2	1117		97	2	2	2	2	1117	2	1	2011	1	1	7	1117	2	01/111/1117	2	2	2	1117	01/111/2006	1	2	2	1	10-May-11	902
2012-01-17	T1294	1	1979-11-12	7		2	97	97	2	2	2	2	2	1	1	5	1119	1117	1	2	2	1117		97	2	2	97	2	1117	2	2	1117	2	2	7	1117	2	01/111/1117	2	2	2	1117	14-Dec-2012	2	2	2	1	14-Dec-11	312
2012-01-17	T1295	1	1972-03-25	0		2	97	97	2	2	2	2	1	1	0	97	1995	2006	1	5	1	1117		97	2	2	97	2	1117	2	1	1119	2	1	1	2009	1	01/111/2009	1	2	1	1117	01/111/2009	2	2	1	1	6-Jul-11	633
2012-01-18	T1296	1	1966-07-10	7		2	97	97	2	2	2	2	2	1	1	10	1981	1117	1	6	2	1117		97	2	2	97	99	1117	99	2	1117	2	2	7	1117	2	01/111/1117	2	2	2	1117	1-Oct-2008	2	2	1	1	10-Apr-11	301
2012-01-23	T1297	2	1981-11-09	0		2	97	97	2	2	2	2	1	2	0	97	1117	1117	2	0	2	1117		97	2	2	2	99	1117	2	1	2006	2	2	7	1117	2	01/111/1117	2	2	2	1117	1-Oct-2010	2	2	1	1	29-Oct-11	451
2012-01-23	T1298	2	1989-05-31	0		2	97	97	2	2	2	2	2	2	0	97	1117	1117	1	.	2	1117		97	2	2	2	1	1119	99	2	1117	2	2	7	1117	2	01/111/1117	2	2	1	2012	1-Apr-2010	2	2	2	1	4-May-11	330
2012-01-24	T1299	2	1980-08-15	0		2	97	2	2	2	2	2	2	2	0	97	1117	1117	2	0	2	1117		97	2	2	2	99	1117	99	2	1117	2	2	97	1117	2	01/111/1117	2	2	2	1117	01/111/2008	2	2	1	1	13-Jun-11	507
2012-01-24	T1300	2	1976-01-25	0		2	97	97	2	2	2	2	2	2	0	97	1117	1117	2	0	2	1117		97	2	2	2	1	2011	1	1	2011	1	1	1	2009	2	11/111/1117	2	2	2	1117	01/111/2008	2	2	1	1	30-Jun-11	311
2012-01-24	T1301	2	1974-11-14	0		2	97	97	2	2	2	2	2	2	0	97	1117	1117	2	0	2	1117		97	2	2	2	98	1117	99	1	2009	2	2	7	1117	2	01/111/1117	2	2	2	1117	01/111/2003	1	2	2	1	27-Nov-11	474
2012-01-25	T1302	2	1985-05-05	0		2	97	97	2	2	2	2	2	2	0	97	1117	1117	2	0	2	1117		97	2	2	1	2	1117	2	2	1117	2	2	7	1117	2	01/111/1117	2	1	2	2011	01/111/2011	2	2	1	1	22-Nov-11	343
2012-01-25	T1303	1	1971-02-07	0		2	97	97	2	2	2	2	2	1	1	4	1119	1117	1	7	2	1117		97	2	2	97	99	1117	99	2	1117	2	2	7	1117	2	01/111/1117	2	2	2	1117	01/111/2011	2	2	1	1	17-Aug-11	313
2012-01-26	T1304	2	1983-11-27	6		2	97	97	2	2	2	2	2	2	0	97	1117	1117	2	0	2	1117		97	2	2	1	1	2012	1	1	2012	1	1	1	2009	2	01/111/1117	2	2	2	1117	01/111/2008	2	2	1	1	1-Oct-11	363
2012-01-26	T1305	2	1991-09-12	0		2	97	97	2	2	2	2	1	2	0	97	1117	1117	1	1	2	1117		97	2	2	1	99	1117	99	1	2007	2	2	7	1117	2	01/111/1117	2	2	2	1117	1-Sep-2011	2	2	2	1	29-Dec-11	381
2012-01-30	T1306	2	1974-07-26	7		2	97	97	2	2	2	2	1	2	0	97	1117	1117	1	2	2	1117		97	2	2	2	1	1119	2	1	1119	2	2	7	1117	2	01/111/1117	2	2	2	1117	1-May-2011	2	2	1	1	7-Jul-11	341
2012-01-31	T1307	1	1968-02-09	5		2	97	97	2	2	2	2	2	1	1	5	1983	1117	1	6	2	1117		97	2	2	97	2	1117	2	2	1117	2	2	7	1117	2	01/111/1117	2	2	2	1117	01/111/2008	2	2	1	1	5-Apr-11	347
2012-01-31	T1308	2	1974-03-22	7		2	97	97	2	2	2	2	2	2	0	97	1117	1117	2	0	2	1117		97	2	2	2	1	1119	2	1	1119	2	1	1	2009	2	01/111/1117	2	2	2	1117		2	2	1	1	1-Jan-11	431
2012-02-01	T1309	2	1977-01-10	7		2	97	97	2	2	2	2	1	2	0	97	1117	1117	2	0	2	1117		97	2	2	2	1	2003	2	1	2003	2	2	7	1117	2	01/111/1117	2	2	2	1117	1-May-2009	1	2	2	1	10-Nov-11	431
2012-02-01	T1310	1	1957-10-10	1		2	97	97	2	2	2	2	2	1	0	7	1985	2010	1	8	1	2011		2	2	2	97	2	1117	2	2	1117	2	2	7	1117	2	01/111/1117	2	2	2	1117	1-Jun-2011	2	2	1	1	1-Sep-11	430
2012-02-02	T1311	2	1983-11-19	0		2	97	97	2	2	2	2	2	2	0	97	1117	1117	1	2	2	1117		97	2	2	2	1	2011	1	1	2011	1	2	7	1117	2	01/111/1117	2	2	2	1117	25-Aug-2007	2	2	1	1	19-Sep-11	534
2012-02-07	T1312	2	1985-09-02	0		2	97	97	2	2	2	2	1	2	0	97	1117	1117	2	0	2	1117		97	2	2	2	2	1117	2	1	1996	2	2	7	1117	2	11/111/1117	2	2	2	1117	01/111/2009	2	2	1	1	8-Jun-11	365
2012-02-07	T1313	2	1971-02-22	8	VOLUNTEER- COUNSELLOR	2	97	97	1	1	2	2	2	2	0	97	1117	1117	2	0	2	1117		97	2	2	2	2	1117	2	2	1117	2	1		2008	2	11/111/1117	2	2	2	1117	01/111/2003	2	2	1	1	1-Jan-12
2012-02-13	T1314	2	1987-02-25	0		2	97	97	2	2	2	2	2	1	0	10	1998	2009	1	6	2	1117		97	2	2	2	2	1117	2	1	1119	2	2	7	1117	2	11/111/1117	2	2	2	1117	1-Sep-2010	2	2	1	1	13-May-11	475
2012-02-14	T1315	2	1988-05-11	4		2	97	97	2	2	2	2	2	2	0	97	1117	1117	2	0	2	1117		97	2	2	2	2	1117	2	2	1117	2	2	7	1117	2	11/111/1117	2	2	2	1117	1-May-2010	2	2	1	1	8-Nov-11	546
2012-02-14	T1316	2	1949-02-10	8	PENSIONER	2	97	97	2	2	2	2	2	1	0	15	1119	1988	1	8	2	1117		97	2	2	97	2	1117	2	2	1117	2	2	7	1117	2	11/111/1117	2	2	2	1117	01/111/2005	2	2	1	1	8-Nov-11	389
2012-02-14	T1317	2	1983-10-03	0		2	97	97	2	2	2	2	2	2	0	97	1117	1117	2	0	2	1117		97	2	2	2	2	1117	2	2	1117	2	2	7	1117	2	11/111/1117	2	2	2	1117	01/111/2009	2	2	1	1	22-Nov-11	521
2012-02-14	T1318	2	1986-04-01	0		2	97	97	2	2	2	2	2	2	0	97	1117	1117	2	0	2	1117		97	2	2	2	2	1117	2	2	1117	2	2	7	1117	2	11/111/1117	2	2	2	1117	1-Jul-2010	2	2	1	1	21-Jun-11	702
2012-02-15	T1319	2	1971-05-24	5		2	97	97	2	2	2	2	2	2	0	97	1117	1117	2	0	2	1117		97	2	2	2	2	1117	2	1	1119	2	2	7	1117	2	11/111/1117	2	2	2	1117	1-Aug-1998	2	2	1	1	1-Nov-11	500
2012-02-15	T1320	2	1985-08-05	3		2	97	97	2	2	2	2	2	2	0	97	1117	1117	2	0	2	1117		97	2	2	2	2	1117	2	1	2011	1	2	7	1117	2	11/111/1117	2	2	2	1117	01/111/2010	2	2	2	1	27-Jun-11	491
2012-02-15	T1321	2	1986-11-25	0		2	97	97	2	2	2	2	2	2	0	97	1117	1117	1	6	2	1117		97	2	2	2	2	1117	2	2	1117	2	2	7	1117	2	11/111/1117	2	2	2	1117	01/111/2009	2	2	1	1	7-Nov-11	310
2012-02-17	T1322	2	1953-07-01	0		2	97	97	2	2	2	2	2	1	1	3	1119	1117	2	0	2	1117		97	2	2	2	2	1117	2	2	1117	2	2	7	1117	2	11/111/1117	2	2	2	1117	01/111/2005	2	2	1	1	12-Jul-11	361
2012-02-17	T1323	2	1970-05-15	0		2	97	97	2	2	2	2	2	2	0	97	1117	1117	2	2	2	1117		97	2	2	2	2	1117	2	2	1117	2	1	1	2007	2	01/111/1117	2	2	2	1117	01/111/2006	2	2	1	1	1-Mar-11	445
2012-02-20	T1324	2	1970-08-06	0		2	97	97	2	2	2	2	2	2	0	97	1117	1117	1	.	2	1117		97	2	2	2	2	1117	2	2	1117	2	2	7	1117	2	01/111/1117	2	2	2	1117	01/111/2000	2	2	1	1	1-Jun-11	765
2012-02-20	T1325	2	1983-05-08	0		2	97	97	1	2	2	2	1	2	0	97	1117	1117	2	0	2	1117		97	2	2	2	1	2010	1	1	2010	1	2	7	1117	2	01/111/1117	2	2	2	1117	1-Jan-2010	2	2	1	1	16-Jan-12	533
2012-02-21	T1326	2	1972-02-04	5		2	97	97	2	2	2	2	1	2	0	97	1117	1117	2	0	2	1117		97	2	2	2	1	2011	1	2	1117	2	2	7	1117	2	01/111/1117	2	2	2	1117	01/111/2011	2	2	1	1	3-Jan-12	572
2012-02-21	T1327	1	1975-05-09	5		2	97	97	2	2	2	2	2	2	0	97	1997	2010	1	1	2	1117		97	2	2	97	2	1117	2	2	1117	2	1	1	2008	2	01/111/1117	2	2	2	1117	01/111/2008	2	2	1	1	11-Feb-11	330
2012-02-21	T1328	2	1989-11-19	7		2	97	97	2	2	2	2	2	2	0	97	1117	1117	1	6	2	1117		97	2	2	2	1	2009	2	1	2009	2	2	7	1117	2	01/111/1117	2	2	2	1117	11-Nov-2010	2	2	1	1	8-Nov-11	1267
2012-02-22	T1329	2	1975-09-11	0		2	97	97	2	2	2	2	1	1	0	20	1119	2011	1	4	2	1117		97	2	2	2	99	1117	99	2	1117	2	2	7	1117	2	01/111/1117	2	2	2	1117	3-Jul-2009	2	2	1	1	22-Aug-11	304
2012-02-22	T1330	2	1966-08-29	0		2	97	97	2	2	2	2	2	2	0	97	1117	1117	1	15	2	1117		97	2	2	2	97	1117	2	1	1996	2	2	7	1117	2	01/111/1117	2	2	2	1117	1-Sep-2000	2	2	1	1	30-Nov-11	337
2012-02-23	T1331	2	1983-08-20	0		2	0	97	2	2	2	2	2	2	0	97	1117	1117	1	6	2	1117		97	2	2	2	2	1117	2	1	2005	2	2	7	1117	2	01/111/1117	2	2	2	1117	01/111/2009	2	2	2	1	27-Jun-11	652
2012-02-24	T1332	2	1980-03-12	0		2	97	97	2	2	2	2	1	2	0	97	1117	1117	2	0	2	1117		97	2	2	2	99	1117	2	1	2008	2	2	7	1117	2	01/111/1117	2	2	2	1117	01/111/2008	2	2	1	1	1-Apr-11	535
2012-02-24	T1333	2	1982-10-22	4		2	97	97	2	2	2	2	2	2	0	97	1117	1117	2	0	2	1117		97	2	2	2	2	1117	2	2	1117	2	2	7	1117	2	01/111/1117	2	2	2	1117	01-Jul-2007	2	2	1	1	22-Mar-11	405
2012-02-29	T1334	2	1973-11-17	4		2	97	97	2	2	2	2	2	2	0	97	1117	1117	2	0	2	1117		97	2	2	2	1	1119	2	2	1117	2	2	7	1117	2	01/111/1117	2	2	2	1117	01/111/2000	2	2	1	1	4-Apr-11	1159
2012-02-29	T1335	1	1970-06-09	7		2	97	97	2	2	2	2	2	2	0	97	1117	1117	2	0	2	1117		97	2	2	97	2	1117	2	1	1119	2	2	7	1117	2	01/111/1117	2	2	2	1117	01/111/2009	2	2	1	1	14-Sep-11	339
2012-02-29	T1336	2	1972-06-02	0		2	97	97	2	2	2	2	2	2	0	97	1117	1117	1	4	2	1117		97	2	2	2	2	1117	2	1	1119	2	2	7	1117	1	01/111/1117	2	1	2	2009	01/111/2002	2	2	1	1	12-May-11	319
2012-03-05	T1337	2	1988-03-06	0		2	97	97	2	2	2	2	1	1	0	2	2003	2011	2	0	2	1117		97	2	2	2	2	1117	2	2	1117	2	2	0	1117	2	11/111/1117	2	2	2	1117	01/111/2007	2	1	2	1	22-Feb-12	458
2012-03-05	T1338	2	1976-08-25	0		2	97	97	2	2	2	2	2	2	0	97	1117	1117	2	0	2	1117		97	2	2	2	2	1117	2	1	2011	1	2	7	1117	2	01/111/1117	2	2	2	1117	01/111/2004	2	2	1	1	1-Mar-11	377
2012-03-05	T1339	2	1976-04-17	8	PART-TIME PROJECT	2	97	97	2	2	2	2	2	2	0	97	1117	1117	2	0	2	1117		97	2	2	2	2	1117	2	2	1117	2	2	7	1117	2	01/111/1117	2	1	2	2010	01Jul2010	2	2	1	1	16-Jan-12	340
2012-03-06	T1340	2	1979-03-17	7		2	97	97	2	2	2	2	2	2	0	97	1117	1117	1	.	2	1117		97	2	2	2	1	2003	2	2	1117	2	2	7	1117	2	01/111/1117	2	1	1	2011	1-Apr-2011	1	2	2	1	19-Oct-11	489
2012-03-06	T1341	2	1989-04-05	0		2	97	97	2	2	2	2	2	2	0	97	1117	1117	1	3	2	1117		97	2	2	2	2	1117	2	2	1117	2	1	1	2011	2	01/111/1117	2	2	2	1117	1-Feb-2011	2	2	1	1	1-Nov-11	494
2012-03-06	T1342	2	1973-11-03	0		2	97	97	2	2	2	2	2	2	0	97	1117	1117	2	0	2	1117		2	2	2	2	2	1117	2	2	1117	2	2	7	1117	2	01/111/1117	2	2	2	1117	1-Jun-2010	2	2	1	1	14-Sep-11	514
2012-05-06	T1343	2	1986-05-01	5		2	97	97	2	2	2	2	2	2	0	97	1117	1117	1	2	2	1117		97	2	2	2	2	1117	2	2	1117	2	2	7	1117	2	01/111/1117	2	2	2	2012	01/111/2011	2	2	2	1	3-Aug-11	791
2012-03-12	T1344	2	1968-06-02	8	part time	2	97	97	2	2	2	2	2	2	0	97	1117	1117	2	0	2	1117		97	2	2	2	2	1117	2	2	1117	2	1	1	2002	2	01/111/1117	2	2	2	1117	01/111/2007	2	2	1	1	1-Mar-11	712
2012-03-12	T1345	2	1980-11-15	8	part time	2	97	97	2	2	2	2	2	2	0	97	1117	1117	2	0	2	1117		97	2	2	2	2	1117	2	1	2000	2	2	7	1117	2	01/111/1117	2	2	2	1117	1-Jul-2010	2	2	1	1	8-Feb-11	651
2012-03-12	T1346	2	1984-12-06	4		2	97	97	2	2	2	2	2	1	0	4	1119	2012	1	12	2	1117		97	2	2	2	2	11117	2	2	1117	2	2	7	1117	2	01/111/1117	2	2	2	2012	27-Feb-2012	2	2	2	1	27-Feb-12	484
2012-03-13	T1347	2	1982-06-16	2		2	97	97	2	2	2	2	2	2	0	97	1117	1117	1	9	2	1117		97	2	2	2	2	1117	2	1	2010	2	1	1	2008	2	01/111/1117	2	2	2	1117	01/111/2004	2	2	1	1	1-Feb-11	544
2012-03-13	T1348	2	1962-01-12	1		2	97	97	2	2	2	2	2	2	0	97	1117	1117	2	0	2	1117		97	2	2	2	2	1117	2	1	2010	2	2	0	1117	2	01/111/1117	2	2	2	1117	01/111/2003	2	2	1		20-Sep-11	447
2012-03-15	T1349	1	1968-08-04	0		2	97	97	2	2	2	2	2	1	1	5	1119	1117	1	2	2	1117		97	2	2	2	2	1117	2	2	1117	2	2	7	1117	2	01/111/1117	2	2	2	1117	15-Aug-2011	2	2	2	1	15-Feb-12	432
2012-03-15	T1350	2	1969-10-09	6		2	97	97	2	97	97	97	97	2	0	97	1117	1117	1	4	2	1117		97	1	2	2	2	1117	2	2	1117	2	2	0	1117	2	01/111/1117	2	2	1	2012	1-Jan-2012	2	2	2	1	16-Feb-12	408
2012-03-16	T1351	2	1984-02-10	0		2	97	97	2	2	2	2	2	1	1	3	2002	1117	2	0	2	1117		97	2	2	1	2	1117	2	2	1117	2	2	7	1117	2	01/111/1117	2	2	2	1117	1-Sep-2010	2	2	2	1	18-Apr-11	309
2012-03-16	T1352	2	1977-02-09	0		2	97	97	2	2	2	2	2	2	0	97	1117	1117	1	8	2	1117		97	2	2	2	99	1117	99	1	1997	2	1	2	2006	2	01/111/1117	2	2	2	1117	01/111/2006	2	2	1	1	6-Jun-11	709
2012-03-19	T1353	1	1973-05-27	0		2	97	97	2	2	2	2	2	1	0	5	1119	1117	1	6	2	1117		97	2	2	97	2	1117	2	2	1117	2	2	7	1117	2	01/111/1117	2	2	2	1117	01/111/2012	2	2	2	1	19-Sep-11	516
2012-03-19	T1354	1	1984-09-25	0		2	97	97	2	2	2	2	2	1	1	4	1999	1117	1	4	2	1117		97	97	97	97	2	1117	2	2	1117	2	2	7	1117	2	01/111/1117	2	2	2	1117	01/111/2008	2	2	2	1	10-Oct-11	482
2012-03-20	T1355	2	1970-03-16	1		2	97	97	2	2	2	2	2	2	0	97	1117	1117	1	3	2	1117		97	2	2	2	1	1117	2	1	1119	2	2	7	1117	2	11/111/1117	2	2	2	1117	01/111/2010	2	2	2	1	6-Dec-12	331
2012-03-20	T1356	1	1972-11-12	0		2	97	97	2	2	2	2	2	2	0	97	1117	1117	2	0	2	0		97	2	2	97	2	1117	2	2	1117	2	2	7	1117	2	01/111/1117	2	2	2	1117	1-Jun-2012	2	2	1	1	20-Jan-12	399
2012-03-20	T1357	1	1965-06-04	1		2	97	97	2	2	2	2	2	1	0	5	1983	1119	1	6	2	1117		97	2	2	97	2	1117	2	2	1117	2	2	7	1117	2	01/111/1117	2	2	2	1117	01/111/2010	2	2	1	1	28-Dec-11	507
2012-03-20	T1358	2	1974-06-20	0		2	0	2	2	2	2	2	1	1	0	97	1117	1117	2	0	2	1117		97	2	2	2	2	1117	2	2	1117	2	2	7	1117	2	01/111/1117	2	2	2	1117	01/111/2010	2	2	1	1	1-Aug-11	357
2012-03-22	T1359	1	1990-02-07	0		2	97	97	2	2	2	2	2	2	0	97	1117	1117	1	6	2	1117		97	2	2	2	2	1117	2	1	2010	2	2	0	1117	2	01/111/1117	2	2	2	1117	1-Apr-2010	2	2	1	1	4-Oct-11	395
2012-03-22	T1360	2	1951-01-06	8	pensioner	2	987	97	2	2	2	2	2	2	0	97	1117	1117	2	6	2	1117		97	2	2	2	2	1117	2	2	1117	2	1	1	2010	2	01/111/1117	2	2	2	1117	01/111/2009	2	2	1	1	1-Jan-12	326
2012-03-23	T1361	1	1962-01-06	7		2	97	97	2	2	2	2	2	1	0	10	1119	2012	2	0	2	1117		97	2	2	2	2	1117	2	1	2008	2	2	17	1117	2	01/111/1117	2	2	2	1117	1-Feb-2012	2	2	2	1	20-Mar-12	703
2012-03-23	T1362	2	1980-05-29	6		2	97	97	2	2	2	2	2	1	2	1	2000	1117	1	12	2	1117		97	2	2	2	2	1117	2	2	1117	2	2	7	1117	2	01/111/1117	2	2	2	1117	01/111/2007	2	2	1	1	14-Sep-11	343
2012-03-26	T1363	1	1976-05-28	0		2	97	97	2	2	2	2	2	1	0	5	1991	1117	1	2	2	1117		97	2	2	97	2	1117	2	2	1117	2	2	17	1117	2	01/111/1117	2	2	2	1117	1-Aug-2010	2	2	2	1	1-May-11	495
2012-03-26	T1364	1	1986-03-25	0		2	97	97	2	2	2	2	2	1	1	5	1119	1117	1	3	2	1117		97	2	2	97	99	1117	99	1	1117	2	2	7	1117	2	01/111/1117	2	2	2	1117	13-Mar-2012	1	2	2	1	13-Mar-12	446
2012-03-27	T1365	1	1983-05-27			2	97	97	2	2	2	2	2	2	0	97	1117	1117	1	2	2	1117			2	2	97	2	1117	2	2	1117	2	2	0	1117	2	01/111/1117	2	2	1	2012	13-Mar-2012	2	2	2	1	13-Mar-12	938
2012-03-28	T1367	2	1984-05-16	6		2	97	97	2	2	2	2	2	2	0	97	1117	1117	2	0	2	1117		97	2	2	2	2	1117	2	2	1117	2	2	7	1117	2	01/111/1117	2	1	1	2012	1-Dec-2011	2	2	2	1	15-Mar-12	422
2012-04-02	T1368	2	1987-12-25	0		2	97	97	2	2	2	2	2	2	0	97	1117	1117	2	0	2	1117		97	2	2	2	2	1117	2	2	1117	2	2	0	1117	2	01/111/1117	2	2	2	1117	14-Feb-2012	2	2	2	1	19-Mar-12	356
2012-04-03	T1369	2	1972-02-24	0		2	97	97	2	2	2	2	2	1	0	2	2009	2011	1	5	2	1117		97	2	2	2	2	1117	2	1	1997	2	1	1	2008	2	01/111/1117	2	2	2	1117	1-Aug-2008	2	2	1	1	1-Aug-11	395
2012-04-03	T1370	2	1992-05-23	0		2	97	97	2	2	2	2	2	1	0	4	2009	2011	1	6	2	1117		97	2	2		2	1117	2	2	1117	2	2	7	1117	2	01/111/1117	2	2	1	2012	9-Jun-2011	2	2	2	1	20-Mar-12	668
2012-04-04	T1371	2	1955-06-05	6		2	97	97	2	2	2	2	2	1	0	2	1119	1117	1	4	2	1117		97	2	2	2	2	1117	2	2	1117	2	2	7	1117	2	01/111/1117	2	2	2	1117	01/111/2009	2	2	1	1	24-Aug-11	339
2012-04-04	T1372	1	1972-04-29	6		2	97	97	2	2	2	2	2	1	0	3	1119	2009	1	12	2	1117		97	2	2	97	1	1119	2	1	2004	2	1	1	1117	2	01/111/1117	2	2	2	1117	01/111/2006	2	2	1	1	15-Jun-11	463
2012-04-04	T1373	1	1974-10-05	7		2	97	97	2	2	2	2	2	2	0	97	1117	1117	2	0	1	2002		1	2	2	97	2	1117	2	2	1117	2	1	1	2010	2	01/111/1117	2	2	2	1117	01/111/2004	2	2	1	1	11-Jan-12	323
2012-04-05	T1374	2	1966-10-10	0		2	97	97	2	2	2	2	2	2	0	97	1117	1117	2	0	2	1117		97	2	2	2	2	1117	2	1	1992	2	1	1	2011	2	01/111/1117	2	2	2	1117	1-May-2011	2	2	1	1	6-Feb-12	396
2012-04-05	T1375	2	1967-12-16	4		2	97	97	2	2	2	2	2	2	0	97	1117	1117	2	0	2	1117		97	2	2	2	2	1117	2	1	2004	2	2	0	1117	2	01/111/1117	2	2	2	1117	01/111/2009	2	2	1	1	16-May-11	1025
2012-04-10	T1376	2	1976-06-24	6		2	97	97	2	2	2	2	2	2	0	97	1117	1117	2	0	2	1117		97	2	2	2	2	1117	1	2	1117	2	1	1	2007	2	01/111/1117	2	2	2	1117	01/111/1117	2	2	1	1	7-Feb-12	374
2012-04-11	T1377	2	1961-09-21	7		2	97	97	2	2	2	2	2	2	0	97	1117	1117	1	2	2	1117		97	2	2	2	2	1117	2	2	1117	2	2	7	1117	2	01/111/1117	2	2	2	1117	14-Mar-2012	2	2	1	1	14-Mar-12	348
2012-04-13	T1378	1	1967-07-02	7		2	97	97	2	2	2	2	2	1	0	0	1119	2010	1	3	2	1117		97	2	2	97	99	1117	2	2	1117	2	2	7	1117	2	11/111/1117	2	2	2	1117	01/111/2009	2	2	1	1	2-Jun-11	480
2012-04-17	T1379	2	1986-03-03	0		2	97	97	2	2	2	2	2	2	0	97	1117	1117	2	4	2	1117		97	2	2	1	1	1117	2	1	2010	2	1	1	2011	2	01/111/1117	2	2	2	1117	01/111/2010	2	2	1		8-Sep-12	437
2012-04-17	T1380	2	1971-05-06	6		2	97	97	2	2	2	2	2	2	0	97	1117	1117	2	0	2	1117		97	2	2	2	99	1117	99	1	2012	1	2	7	1117	2	01/111/1117	2	2	2	1117	01/111/2006	1	2	1	1	25-Oct-11	688
2012-04-18	T1381	2	1968-06-24	6		2	97	97	2	2	2	2	2	2	0	97	1117	1117	2	0	2	1117		97	2	2	2	2	1117	2	2	1117	2	1	1	2001	2	01/111/1117	2	2	2	1117	01/111/2001	2	2	1	1	15-Feb-11	724
2012-04-18	T1382	2	1983-05-13	0		2	97	97	2	2	2	2	2	1	0	3	2003	2005	1	6	2	1117		97	2	2	2	2	1117	2	2	1117	2	1	1	2005	2	01/111/1117	2	2	1	2012	01/111/2000	1	2	2	1	27-Mar-12	371
2012-04-19	T1383	2	1990-04-03	0		2	97	97	2	2	2	2	2	1	0	3	2011	2012	1	6	2	1117		97	2	2	2	99	1117	99	2	1117	2	2	7	1117	2	01/111/1117	2	2	2	1117	1-Jun-2011	2	2	1	1	18-Jan-12	488
2012-04-20	T1384	2	1960-10-29	0		2	97	97	2	2	2	2	2	2	0	97	1117	1117	1	6	2	1117		97	2	2	2	1	2007	2	1	1996	2	2	7	1117	1	01/111/1117	2	2	2	1117	14-Mar-2011	2	2	2	1	14-Mar-12	304
2012-04-25	T1385	2	1960-12-24	1		2	97	97	2	2	2	2	2	2	0	97	1117	1117	1	1	2	1117		97	2	2	2	99	1117	99	1	2012	1	2	7	1117	2	01/111/1117	2	2	2	1117	01/111/2010	1	2	2	1	11-Apr-12	302
2012-04-25	T1386	2	1960-02-11	0		2	97	97	2	2	2	2	2	2	0	97	1117	1117	2	0	1	2011		2	2	2	2	2	1117	2	2	1117	2	1	1	2001	2	01/111/1117	2	1	1	2011	01/111/1999	2	2	1	1	6-Feb-12	521
2012-04-26	T1387	2	1973-01-15	6		2	97	97	2	1	2	2	2	1	0	4	1996	2011	1	18	2	1117		97	2	2	2	99	1117	99	1	2010	2	2	0	1117	2	01/111/1117	2	2	2	1117	1-Mar-2008	2	2	2	1	12-Apr-12	396
2012-05-02	T1388	2	1989-02-02	0		2	97	97	2	2	2	2	2	2	0	97	1117	1117	1	4	2	1117		97	2	2	2	2	1117	2	1	2009	2	1	1	2010	2	01/111/1117	2	2	2	1117	01/111/2010	2	2	1	1	20-May-11	902
2012-05-03	T1389	2	1968-12-08	0		2	97	97	2	2	2	2	2	97	0	97	1117	1117	1	6	2	1117		97	2	2	2	2	1117	2	1	2008	2	1	1	2003	2	01/111/1117	2	2	2	1117	01/111/2003	2	2	1	2	25-Nov-11	518
2012-05-03	T1390	2	1969-06-20	7		2	97	97	2	2	2	2	2	2	0	97	1117	1117	1	4	2	1117		97	2	2	2	99	1117	98	1	2006	2	2	97	1117	2	01/111/1117	2	2	2	1117	1-Apr-2011	2	2	1	1	1-Feb-12	307
2012-05-03	T1391	2	1971-06-30	0		2	97	97	2	2	2	2	1	2	0	97	1117	1117	2	0	2	1117		97	2	2	2	99	1117	99	1	2001	2	1	3	2006	2	01/111/1117	2	2	2	1117	1-Nov-2006	2	2	1	1	8-Nov-11	334
2012-05-04	T1392	2	1977-09-06	6		2	97	97	2	2	2	2	1	2	0	97	1117	1117	2	0	2	1117		97	2	2	2	2	1117	2	2	1117	2	1	1	2009	2	01/111/1117	2	2	2	1117	01/111/2001	2	2	1	1	1-Feb-12	632
2012-05-04	T1393	2	1984-12-07	0		2	97	97	1	2	2	2	2	2	0	97	1117	1117	1	1	2	1117		97	2	2	2	2	1117	2	1	1119	2	2	0	1117	2	01/111/1117	2	2	2	1117	01/111/2006	2	2	1	1	7-Feb-12	528
2012-05-07	T1394	2	1984-12-24	0		2	97	97	2	2	2	2	1	2	0	97	1117	1117	2	0	2	1117		97	2	2	2	2	1117	2	2	1117	2	2	7	1117	2	01/111/1117	2	2	2	1117	01/111/2008	2	2	2	1	17-Oct-11	431
2012-05-08	T1395	1	1970-05-06	6		2	97	97	2	2	2	2	2	2	0	97	1117	1117	2	0	2	1117		97	2	2	97	2	1117	2	2	1117	2	1	1	2009	2	01/111/1117	2	2	2	1117	01/111/2009	2	2	1	1	14-Feb-12	417
2012-05-10	T1396	2	1970-04-25	0		2	97	97	2	2	2	2	2	2	0	97	1117	1117	1	2	2	1117		97	2	2	2	2	1117	2	2	1117	2	2	7	1117	2	01/111/1117	2	2	2	1117	1-Nov-2011	2	2	2	1	29-Nov-11	404
2012-05-11	T1397	2		8	PENSIONER	2	97	97	2	2	2	2	2	2	0	97	1117	1117	2	0	2	1117		97	2	2	2	2	1117	2	1	2003	2	2	7	1117	2	01/111/1117	2	2	2	1117	01/111/2005	2	2	1	1	1-Mar-12	771
2012-05-15	T1398	2	1962-04-04	0		2	97	97	2	2	2	2	2	1	0			2011	1	8	2	1117		97	2	2	2	1	2010	1	1	2010	2	2	7	1117	2	01/111/1117	2	2	2	1117	01/111/2011	2	2	1	1	7-Feb-12	322
2012-05-16	T1399	2	1963-01-30	0		2	97	99	2	2	2	2	2	2	0	97	1117	1117	1	36	2	1117		97	2	2	2	1	2011	1	1	2011	1	2	0	1117	2	01/111/1117	2	2	2	1117	1-Nov-2011	1	2	1	1	2-May-12	330
2012-05-16	T1400	1	1976-06-11	5		2	97	97	2	2	2	2	2	1	0	2	1119	2003	1	6	2	1117		97	2	2	97	2	1117	2	2	1117	2	1	2	2011	2	01/111/1117	2	2	2	1117	1-Jun-2006	2	2	1	1	26-Mar-12	526
2012-05-17	T1401	2	1988-09-16	0		2	97	97	2	2	2	2	2	2	0	97	1117	1117	2	0	2	1117		97	2	2	1	2	1117	2	2	1117	2	2	0	1117	2	01/111/1117	2	2	2	1117	5-Apr-2012	2	2	1	1	5-Apr-12	332
2012-05-18	T1402	1	1952-03-21	7		2	97	97	2	2	2	2	2	1	1	5	1119	1117	1	5	2	1117		97	2	2	97	2	1117	2	2	1117	2	1	1	2011	2	01/111/1117	2	2	2	1117	1-Feb-2011	2	2	1	1	18-Nov-11	300
2012-05-21	T1403	2	1983-04-20	0		2	97	97	2	2	2	2	2	2	0	0	1117	1117	2	0	2	1117		97	2	2	2	2	1117	2	1	2009	2	1	1	2010	2	01/111/1117	2	2	2	1117	1-Jul-2010	2	2	1	1	20-Feb-12	371
2012-05-21	T1404	2	1973-11-23	0		2	97	97	2	2	2	2	2	2	0	97	1117	1117	2	0	2	1117		97	2	2	2	2	1117	2	2	1117	2	1	1	2011	2	01/111/1117	2	2	2	1117	01/111/2011	2	2	1	1	1-Sep-11	394
2012-05-22	T1405	2	1980-03-03	0		2	97	97	2	2	2	2	2	2	0	97	1117	1117	2	0	2	1117		97	2	2	2	2	1117	2	2	1117	2	2	7	1117	2	11/111/1117	2	2	2	1117	1-Jun-2010	2	2	1	2	14-Feb-12	484
2012-05-22	T1406	1	1977-06-16	0		2	97	97	2	2	2	2	2	1	1	10	1119	1119	1	15	2	1117		97	2	2	2	2	1117	2	2	1117	2	1	2	2011	1	01/111/1117	2	1	2	2011	01/111/2007	2	2	1	1	6-Jul-11	341
2012-05-22	T1407	2	1974-05-01	6		2	97	97	2	2	2	2	2	2	0	97	1117	1117	2	0	2	1117		97	2	2	2	2	1117	2	2	1117	2	2	7		2	01/111/1117	2	1	2	2010	01/111/2011	2	2	1	1	14-Feb-12	449
2012-05-24	T1408	1	1985-09-16	0		2	97	97	2	2	2	2	2	1	1	1	2002	1117	1	12	2	1117		97	2	2	97	2	1117	2	2	1117	2	1	1	2010	2	01/111/1117	2	2	2	1117	01/111/2008	2	1	1	1	21-Oct-11	520
2012-05-25	T1409	1	1977-08-09	7		2	97	97	2	2	2	2	1	1	1	5	1119	1117	1	6	2	1117		97	2	2	97	2	1117	2	2	1117	2	2	7	1117	2	01/111/1117	2	2	1	2012	10-May-2012	2	2	2	1	10-May-12	533
2012-05-29	T1410	2	1979-08-13	5		2	97	97	2	2	2	2	2	2	0	97	1117	1117	2	0	2	1117		97	2	2	2	2	1117	2	2	1117	2	2	7	1117	2	01/111/1117	2	2	2	1117	1-Mar-2012	2	2	2	1	16-Apr-12	350
2012-05-29	T1411	1	1985-02-11	0		2	97	97	2	2	2	2	1	2	0	97	1117	1117	1	12	2	1117		97	2	2	97	2	1117	2	2	1117	1	1	1	2011	2	11-Apr-11	2	2	2	1117	01/111/2011	2	2	1	1	28-Feb-12	333
2012-05-29	T1412	2	1981-07-05	7		2	97	97	2	2	2	2	2	1	0	97	1119	1119	1	6	2	1117		97	2	2	2	2	1117	2	1	2001	2	2	0	1117	2		2	2	2	1117	01/111/1999	2	2	1	1	13-Feb-12	377
2012-05-30	T1413	2	1979-04-17	0		2	97	97	2	2	2	2	2	2	0	97	1117	1117	2	0	2	1117		97	2	2	2	99	1119	2	1	2009	2	2	7	1117	2	01/111/1117	2	1	2	2011	1-Mar-2011	2	2	1	1	13-Feb-12	331
2012-06-04	T1414	2	1977-02-27	0		2	97	97	2	2	2	2	2	2	0	97	1117	1117	2	0	2	1117		97	2	2	2	99	1117	99	2	1117	2	2	7	1117	2	01/111/1117	2	2	2	1117	01/111/2009	2	2	1	1	21-Sep-11	391
2012-06-04	T1415	2	1979-04-04	0		2	97	97	2	2	2	2	2	2	0	97	1117	1117	1	1	2	1117		97	2	2	2	2	1117	2	2	1117	2	1	1	2010	2	01/111/1117	2	2	2	1117	01/111/2007	2	2	1	1	15-Mar-12	430
2012-06-05	T1416	2	1984-04-21	0		2	97	97	2	2	2	2	2	1	0	3	2002	2008	1	1	2	1117		97	2	2	2	2	1117	2	2	1117	2	2	0	1117	2	01/111/1117	2	2	1	2012	01/111/2011	2	2	2	1	14-May-12	972
2012-06-06	T1417	2	1985-08-13	7		2	97	97	2	2	2	2	2	2	0	97	1117	1117	1	6	2	1117		97	2	2	2	2	1117	2	2	1117	2	2	7	1117	2	01/111/1117	2	2	1	2012	7-Feb-2010	2	2	2	1	9-May-12	732
2012-06-06	T1418	2	1984-02-25	4		2	97	97	2	2	2	2	1	2	0	97	1117	1117	1	1	2	1117		97	2	2	2	2	1117	2	2	1117	2	2	0	1117	2	01/111/1117	2	2	2	1117	01/111/2009	2	2	1	1	14-Dec-11	391
2012-06-07	T1419	2	1989-04-10	0		2	97	97	1	2	2	2	2	2	0	97	1117	1117	1	2	2	1117		97	2	2	2	2	1117	2	2	1117	2	2	0	1117	2	11/111/1117	2	2	2	1117	1-Sep-2011	2	2	1	1	19-Mar-12	459
2012-06-08	T1420	1	1980-01-13	7		2	97	97	2	2	2	2	2	1	1	10	1992	1117	1	12	2	1117		97	2	2	97	2	11	2	2	1117	2	2	0	1117	2	01/111/1117	2	2	1	2012	25-May-2012	2	2	2	1	25-May-12	718
2012-06-11	T1421	2	1975-10-28	7		2	97	97	2	2	2	2	2	2	0	97	1117	1117	2	0	2	1117		97	2	2	1	1	2008	2	1	2008	2	2	7	1117	2	01/111/1117	2	2	2	1117	01/111/2005	2	2	2	1	14-May-12	304
2012-06-13	T1422	2	1973-03-13	0		2	97	97	2	2	2	2	2	2	0	97	1117	1117	2	0	2	1117		97	2	2	2	2	1117	2	2	1117	2	2	7	1117	2	01/111/1117	2	2	2	1117	14-May-2009	2	2	1	1	14-Mar-12	895
2012-06-15	T1423	1	1985-03-03	0		2	97	97	2	2	2	2	2	1	1	6	1995	1117	2	0	2	1117		97	2	2	97	2	1117	2	2	1117	2	2	7	1117	2	01/111/1117	2	2	2	1117	01/111/2011	2	2	1	1	17-Feb-12	324
2012-06-15	T1424	2	1965-12-22	6		2	97	97	2	2	2	2	2	2	0	97	1117	1117	2	0	2	1117		97	2	2	2	2	1117	2	2	1117	2	1	1	2006	2	01/111/1117	2	2	2	1117	01/111/2006	2	2	1	1	23-Mar-12	480
2012-06-18	T1425	2	1992-01-16	0		2	97	97	2	2	2	2	2	2	0	97	1117	1117	1	3	2	1117		97	2	2	2	2	1117	2	1	2008	2	2	0	1117	2	01/111/1117	2	1	2	2011	13-Jan-2010	2	2	1	1	5-Jun-12	301
2012-06-18	T1426	2	1980-02-12	0		2	97	97	2	2	2	2	2	1	1	2	1996	1117	1	1	2	1117		97	2	2	2	2	1117	2	2	1117	2	1	1	2010	2	01/111/1117	2	2	2	1117	01/111/2008	2	2	1	1	5-Dec-11	682
2012-06-19	T1427	2	1979-06-03	1		2	97	97	2	2	2	2	2	2	0	97	1117	1117	1	1	2	1117		97	2	2	2	2	1117	2	1	2009	2	1	0	2011	1	17-Jan-12	1	2	2	1117	1-Nov-2009	2	2	1	1	9-Nov-11	322
2012-06-21	T1428	2	1969-12-26	6		2	97	97	2	2	2	2	2	2	0	97	1117	1117	2	0	2	1117		97	2	2	2	2	1117	2	2	1117	2	2	7	1117	2	01/111/1117	2	2	2	1117	1-Oct-2011	2	2	1	1	15-May-12	348
2012-06-22	T1429	2	1976-06-14	7		2	97	97	2	2	2	2	2	2	0	97	1117	1117	1	2	2	1117		97	2	2	2	2	1117	2	1	2007	2	2	0	1117	2	01/111/1117	2	2	2	1117	01Jul2003	2	2	1	1	9-Mar-12	350
2012-06-25	T1430	2	1990-07-07	0		2	97	97	2	2	2	2	2	2	0	97	1117	1117	1	3	2	1117		97	2	2	2	1	2010	2	2	1117	2	2	0	1117	2	01/111/1117	2	2	1	2012	7-Jul-1990	2	2	2	1	28-May-12	503
2012-06-26	T1431	2	1978-01-15	0		2	97	97	2	2	2	2	1	2	0	97	1117	1117	2	0	2	1117		97	2	2	1	2	1117	2	1	2009	2	2	7	1117	2	01/111/1117	2	2	2	1117	4-Aug-2011	2	2	1	1	16-Mar-12	378
2012-06-26	T1432	2	1980-06-05	0		2	97	97	2	2	2	2	2	2	0	97	1117	1117	2	0	2	1117		97	2	2	2	2	1117	2	2	1117	2	2	7	1117	2	01/111/1117	2	2	1	2012	19-Jun-2012	1	2	2	1	20-Jun-12	522
2012-06-27	T1433	2	1973-08-02	6		2	97	97	2	2	2	2	2	2	0	97	1117	1117	2	0	2	1117		97	2	2	2	97	1117	99	1	2010	2	2	0	1117	1	1-Mar-12	1	2	2	1117	01/111/2010	2	2	1	1	28-Mar-12	658
2012-06-27	T1434	2	1987-08-24	6		2	97	97	2	2	2	2	2	1	0		1119	1119	1	6	2	1117		97	2	2	2	2	1117	2	2	1117	2	2	7	1117	2	01/111/1117	2	2	2	1117	18-Dec-2010	2	2	1	2	8-Jun-12	515
2012-06-27	T1435	2	1983-02-27	0		2	97	97	2	2	2	2	2	2	0	97	1117	1117	1	3	2	1117		97	2	2	1	2	1117	2	2	1117	2	1	1	2007	2	01/111/1117	2	2	2	1117	01/111/2007	2	2	1	1	4-Apr-12	431
2012-06-27	T1436	2	1978-02-14	0		2	97	97	2	2	2	2	2	1	0	2	1119	2009	2	0	2	1117		97	2	2	2	2	1117	2	1	2010	2	2	7	1117	2	01/111/1117	2	2	2	1117	01/111/2011	2	2	1	1	1-May-12	361
2012-06-27	T1437	2	1978-07-10	0		2	97	97	2	2	2	2	2	2	0	97	1117	1117	1		2	1117		97	2	2	2	2	1117	2	2	1117	2	2	7	1117	2	01/111/1117	2	2	2	2010	01/111/2010	2	2	1	1	13-Jun-12	356
2012-06-28	T1438	2	1988-12-24	0		2	97	97	2	2	2	2	2	2	0	97	1117	1117	2	0	2	1117		97	2	2	1	99	1119	99	1	2009	2	2	7	1117	2	01/111/1117	2	2	2	1117	14-Jun-2012	2	2	1	1	14-Jun-12	388
2012-06-28	T1439	1	1981-06-21	0		1	97	97	2	2	2	2	2	1	1	20	1998	1117	1	5	2	1117		97	2	2	2	2	1117	2	1	2012	1	2	7	1117	2	01/111/1117	2	2	2	1117	15-Nov-2011	2	2	2	1	11-Nov-11	477
2011-11-01	T2001	2	1982-03-12	7		2	97	2	2	2	2	2	2	2	0	97	1117	1117	1	3	2	1117		97	2	2	2	2	1117	2	2	1117	2	2	7	1117	2		2	1	1	2011	11/111/2008	2	2	2	1	24-Oct-11	378
2011-11-02	T2002	2	1969-01-10	7		2	97	2	2	2	2	2	2	2	0	97	1117	1117	2	0	2	1117		97	2	2	2	2	1117	2	2	1117	2	2	7	1117	2		2	1	1	2011	1-Feb-2011	2	2	2	2	12-Jan-11	663
2011-11-02	T2003	2	1974-09-09	0		2	97	2	2	2	2	2	2	2	0	97	1117	1117	1	4	2	1117		97	2	2	2	1	2011	1	1	2011	1	2	7	1117	2		2	2	1	2011	1-Apr-2009	2	2	2	2	20-Apr-11	751
2011-11-07	T2004	2	1983-01-12	0		2	97	2	2	2	2	2	2	2	0	97	1117	1117	2	0	2	1117		97	2	2	1	2	1117	2	2	1117	2	1	1	2003	2		2	2	2	1117	1-Nov-2010	2	1	1	2	18-Jul-11	593
2011-11-07	T2005	2	1967-06-22	7		2	97	2	2	2	2	2	2	2	0	97	1117	1117	2	0	2	1117		97	2	2	2	2	1117	2	2	1117	2	2	7	1117	2		2	2	2	1117	1-Nov-2009	1	1	1	2	23-Jun-11	458
2011-11-07	T2006	2	1974-07-19	7		2	97	2	1	1	2	2	2	2	0	97	1117	1117	2	0	2	1117		97	1	1	2	2	1117	2	2	1117	2	2	7	1117	2		2	2	2	1117	10-Dec-2006	2	1	1	1	6-Jul-11	402
2011-11-07	T2007	1	1975-09-09	7		2	97	2	2	2	2	1	2	1	0	97	1984	1999	1	2	2	1117		97	2	2	97	2	1117	2	2	1117	2	2	7	1117	2		1	1	1	2011	6-Jun-2007	2	1	1	2	11-Jan-11	448
2011-11-09	T2008	2	1976-07-16	0		2	97	2	2	2	2	2	2	2	0	97	1117	1117	1	2	2	1117		97	2	2	2	1	1117	2	2	1117	2	2	7	1117	2		2	2	2	1117	1-Jun-2010	2	1	1	1	4-Oct-11	386
2011-11-09	T2009	1	1969-08-16	6		2	97	2	2	2	2	2	2	2	0	97	1117	1117	1	12	2	1117		97	2	2	97	1	2010	2	2	1117	2	1	1	2010	2		2	2	2	1117	1-Dec-2009	2	1	1	2	7-Jul-11	408
2011-11-09	T2010	2	1970-10-17	0		2	97	2	2	2	2	2	2	2	0	97	1117	1117	2	0	2	1117		97	2	2	2	1	1117	2	2	1117	2	2	7	1117	2		2	2	2	1117	1-Aug-2007	2	1	1	2	14-Jul-11	386
2011-11-10	T2011	2	1990-08-03	0		2	97	2	2	2	2	2	2	2	0	97	1117	1117	2	0	2	1117		97	2	2	2	2	1117	2	2	1117	2	2	7	1117	2		2	1	1	2011	28-Mar-2011	1	2	2	1	13-Oct-11	509
2011-11-10	T2012	2	1980-03-01	0		2	97	2	1	2	2	2	2	2	0	97	1117	1117	2	0	2	1117		97	2	2	2	2	1117	2	2	1117	2	2	7	1117	2		2	1	2	2011	1-Aug-2008	2	1	1	1	7-Oct-11	418
2011-11-10	T2013	2	1970-07-17	0		2	97	2	2	2	2	2	2	2	0	97	1117	1117	2	0	2	1117		97	2	2	2	1	2010	1	1	2011	1	2	7	1117	2		2	2	2	1117	5-Jan-2004	2	1	1	2	12-May-11	592
2011-11-10	T2014	2	1968-05-14	7		2	97	2	2	2	2	2	2	2	0	97	1117	1117	1	6	2	1117		97	2	2	2	2	1117	2	2	1117	2	2	7	1117	2		2	2	2	1117	1-Mar-2008	2	1	1	2	13-Apr-11	413
2011-11-10	T2015	2	1972-08-28	7		2	97	2	1	1	2	2	1	2	0	97	117	1117	2	0	2	1117		97	2	2		1	2010	1	1	2011	1	2	7	1117	2		2	2	2	1117	01/111/2000	2	1	1	2	3-Jul-11	616
2011-11-11	T2016	2	1984-07-25	0		2	97	2	2	2	2	2	1	1	0	97	1999	2011	1	12	2	1117		97	2	2	2	2	1117	2	2	1117	2	2	7	1117	2		2	2	2	1117	1-Jul-2010	2	1	1	1	12-Sep-11	596
2011-11-11	T2017	2	1969-08-17	1		2	97	2	2	2	2	2	2	2	0	97	1117	1117	2	0	2	1117		97	2	2	2	2	1117	2	2	1117	2	2	7	1117	2		2	2	2	1117	01/111/2004	2	1	1	2	24-May-11	607
2011-11-11	T2018	2	1988-02-11	0		2	997	2	2	2	2	2	1	2	0	97	1117	1117	1	6	2	1117		97	2	2	2	1	2010	1	2	1117	2	2	7	1117	2		2	2	2	1117	3-Jul-2010	2	1	1	1	20-Oct-11	518
2011-11-14	T2019	2	1974-01-29	0		2	97	2	2	2	2	2	2	2	0	97	1117	1117	2	0	2	1117		97	2	2	2	2	1117	2	2	1117	2	1	2	2009	2		2	1	1	2011	01/111/2004	2	1	1	2	5-Apr-11	619
2011-11-14	T2020	2	1965-06-14	1		2	97	2	2	2	2	2	2	2	0	97	1117	1117	1	3	2	1117		97	2	2	2	2	1117	2	2	1117	2	2	7	1117	2		2	1	1	2011	1-Jan-2011	2	1	1	2	22-Jun-11	360
2011-11-14	T2021	1	1983-02-21	7		2	97	2	2	2	2	2	2	1	1	5	1996	1117	1	12	2	1117		97	2	2	97	1	2011	1	2	1117	2	2	7	1117	2		2	1	2	2011	13-May-2011	1	2	2	1	19-Oct-11	411
2011-11-14	T2022	2	1966-02-08	7		2	97	2	2	2	2	2	2	2	0	97	1117	1117	2	0	2	1117		97	2	1	2	1	2010	1	1	2010	1	1	1	2009	2		2	2	2	1117	1-Apr-1995	1	1	1	2	9-May-11	394
2011-11-15	T2024	2	1984-11-06	7		2	97	2	2	2	2	2	2	2	0	97	1117	1117	1	6	2	1117		97	2	2	2	2	1117	2	2	1117	2	1	1	2009	2		2	2	2	1117	1-Aug-2009	2	1	1	1	18-Sep-11	610
2011-11-15	T2025	2	1981-09-01	6		2	97	2	2	2	2	2	2	2	0	97	1117	1117	2	0	2	1117		97	2	2	2	2	1117	2	2	1117	2	2	7	1117	2		2	2	2	1117	1-May-2005	2	2	2	2	6-Apr-11	411
2011-11-15	T2026	2	1976-02-08	6		2	97	2	2	2	2	2	2	2	0	97	1117	1117	2	0	2	1117		97	2	2	2	1	2009	2	1	2007	2	2	0	1117	2		2	1	1	2011	1-Dec-2009	1	2	2	1	20-Oct-11	569
2011-11-16	T2027	2	1979-12-15	6		2	97	2	2	2	2	2	1	2	0	97	1117	1117	2	0	2	1117		97	2	2	2	2	1117	2	2	1117	2	1	1	2010	2		2	2	2	1117	01Jul2008	2	1	1	2	12-Jul-11	451
2011-11-16	T2028	2	1973-03-01	1		2	97	2	2	2	2	2	1	2	0	97	1117	1117	2	0	2	1117		97	2	2	2	1	2006	2	1	2006	2	1	1	2010	1		2	2	2	1117	01/111/2008	2	1	1	2	7-Jul-11	407
2011-11-16	T2029	2	1983-11-04	0		2	97	2	2	2	2	2	2	2	0	97	1117	1117	2	0	2	1117		97	2	2	2	2	1117	2	1	2007	2	2	7	1117	2		2	1	1	2011	24jun2010	1	1	1	2	16-Aug-11	396
2011-11-17	T2030	1	1974-08-30	0		2	97	2	2	2	2	2	1	2	0	97	1117	1117	2	0	2	1117		97	2	2	2	2	1117	2	2	1117	2	2	7	1117	2		2	2	2	1119	5-Jul-2011	1	1	1	1	13-Oct-11	608
2011-11-17	T2031	2	1963-11-30	0		2	97	2	2	2	2	2	2	2	0	97	1117	1117	2	0	2	1117		97	2	2	2	1	2009	2	1	2009	2	2	7	1117	2		2	2	2	1117	1-Sep-2009	1	1	1	1	17-Oct-11	355
2011-11-18	T2032	2	1979-06-08	0		2	97	2	2	2	2	2	2	2	0	97	1117	1117	2	0	2	1117		97	2	2	2	2	1117	2	2	1117	2	2	7	1117	2		2	2	2	1117	1-Jul-2006	2	1	1	2	24-May-12	363
2011-11-18	T2033	2	1969-03-13	0		2	97	2	2	2	2	2	2	2	0	97	1117	1117	2	0	2	1117		97	2	2	2	2	1117	2	2	1117	2	2	7	1117	2		2	1	2	2011	19-Jul-2010	2	1	2	1	29-Aug-11	559
2011-11-18	T2034	2		0		2	97	2	2	2	2	2	2	1	0	97	1117	1117	2	0	2	1117		97	2	2	2	2	1117	2	2	1117	2	2	7	1117	2		2	1	2	2011	1-Jun-2009	1	1	1	2	16-May-11	702
2011-11-21	T2035	2	1985-08-07	0		2	97	2	2	2	2	2	1	2	0	97	1117	1117	2	0	2	1117		97	2	2	2	2	1117	2	2	1117	2	2	7	1117	2		2	2	2	1117	1-Jul-2010	2	1	1	2	19-Jul-11	758
2011-11-21	T2036	2	1980-09-15	0		2	97	2	2	2	2	2	2	2	0	97	1117	1117	2	0	2	1117		97	2	2	2	1	1997	2	1	1997	2	2	7	1117	2		2	2	2	1117	01/111/2003	2	1	1	2	25-Jul-11	441
2011-11-21	T2037	2	1980-12-30	0		2	97	2	2	2	2	2	2	2	0	97	1117	1117	2	0	2	1117		97	2	2	2	2	1117	2	2	1117	2	1	1	2008	2		2	2	2	1117	01/111/2009	2	1	1	2	17-Mar-11	619
2011-11-21	T2038	2	1976-06-30	0		2	97	2	1	2	2	2	2	2	0	97	1117	1117	2	0	2	1117		97	2	2	2	2	1117	2	2	1117	2	2	7	1117	2		2	2	2	1117	1-Jun-2004	2	1	1	1	15-Mar-11	520
2011-11-22	T2039	2	1967-03-22	7		2	97	2	2	2	2	2	2	2	0	97	1117	1117	1	3	2	1117		97	2	2	2	2	1117	2	2	1117	2	1	1	2009	2		2	2	2	11117	1-Nov-2009	1	1	1	2	24-Jan-11	386
2011-11-22	T2040	2	1978-03-27	8	Volunteering at Thuthukani Centre	2	97	2	2	2	2	2	2	2	0	97	1117	1117	2	0	2	1117		97	2	2	2	1	2003	2	1	2003	2	2	7	1117	2		2	2	2	1117	1-Nov-1997	2	1	1	1	20-Oct-11	527
2011-11-22	T2041	2	1967-05-02	6		2	97	2	2	2	2	2	2	1	0	97	1990	2007	2	0	2	1117		97	2	2	2	2	1117	2	2	117	2	2	7	1117	2		2	2	2	1117	1-Sep-2009	1	1	1	2	7-Feb-11	426
2011-11-22	T2042	2	1967-03-13	1		2	97	2	2	2	2	2	2	2	0	97	1117	1117	2	0	2	1117		97	2	2	2	1	2008	2	1	2008	2	2	7	1117	2		2	1	1	2011	1-Nov-2003	2	1	1	1	20-Oct-11	398
2011-11-23	T2044	2	1978-07-07	0		2	97	2	2	2	2	2	2	2	0	97	1117	1117	1	4	2	1117		97	2	2	2	1	2006	2	2	1117	2	1	1	2009	2		2	2	2	1117	1-Nov-2009	2	1	1	2	13-Jun-11	417
2011-11-23	T2045	2	1965-01-03	1		2	97	2	2	2	2	2	2	2	0	97	1117	1117	2	0	2	1117		97	2	2	2	1	2010	1	2	1117	2	2	7	1117	2		2	2	2	1117	01/111/2004	2	1	1	1	13-Jan-11	1530
2011-11-23	T2046	2	1990-12-17	0		2	97	2	2	2	2	2	2	2	0	97	1117	1117	2	0	2	1117		97	2	2	2	2	1117	2	2	1117	2	2	7	1117	2		2	2	2	1117	1-Apr-2009	2	1	1	2	14-Jul-11	563
2011-11-24	T2047	2	1983-03-14	6		2	97	2	2	2	2	2	2	2	0	97	1117	1117	2	0	2	1117		97	2	2	2	2	1117	2	2	1117	2	2	7	1117	2		2	2	2	1117	1-Nov-2010	1	1	1	1	15-Sep-11	420
2011-11-24	T2048	2	1970-02-28	0		2	97	2	2	2	2	2	2	2	0	97	1117	117	2	0	2	1117		97	2	2	2	1	2011	1	2	1117	2	2	7	1117	2		2	2	2	1117	1-Nov-2010	1	1	1	2	20-May-11	414
2011-11-24	T2049	2	1970-09-10	0		2	97	2	2	2	2	2	2	2	0	97	1117	1117	1	8	2	1117		97	2	2	2	1	2003	2	1	2003	2	2	7	1117	2		2	1	2	2011	01/111/2002	2	1	1	1	19-Oct-11	583
2011-11-24	T2050	2	1976-10-25	0		2	97	2	2	2	2	2	2	1	0	97	1996	1999	1	4	2	1117		97	2	2	2	1	2011	1	1	2011	1	2	7	117	2		2	2	2	1117	14-Sep-2012	2	1	1	2	15-Feb-11	737
2011-11-24	T2051	2	1970-03-03	7		2	97	2	2	2	2	2	2	2	0	97	1117	1117	2	0	2	1117		97	2	2	2	2	1117	2	2	1117	2	1	2	2011	2		2	2	2	1117	1-May-2007	2	1	1	2	1-Mar-11	448
2011-11-25	T2052	2	1974-01-18	0		2	97	1	2	2	2	2	2	2	0	97	1117	1117	2	0	2	1117		97	2	2	2	1	2006	2	2	1117	2	2	7	1117			2	1	1	1117	1-Mar-2010	1	1	1	1	24-Oct-11	410
2011-11-25	T2053	2	1968-09-27	0		2	97	2	2	2	2	2	1	2	0	97	2006	2007	1	4	2	1117		97	2	2	2	2	1117	2	2	1117	2	1	1	1998	2		2	2	2	1117	26-Jan-2007	1	1	1	2	7-Jul-11	356
2011-11-29	T2054	2	1972-06-03	4		2	97	2	2	2	2	2	2	2	0	97	1117	1117	2	0	2	1117		97	2	2	2	2	1117	2	2	1117	2	2	7	1117	2		2	2	2	1117	1-Apr-2005	2	1	1	2	18-Apr-11	513
2011-11-29	T2055	2	1968-08-16	7		2	97	2	2	2	2	2	2	2	0	97	1117	1117	1	12	2	1117		97	2	2	97	1	2010	1	2	1117	2	2	7	1117	2		2	2	2	1117	1-Apr-2006	2	1	1	2	8-Apr-11	548
2011-11-29	T2056	1	1967-07-13	7		2	97	2	2	2	2	2	2	1	0	97	1988	2009	1	48	2	1117		97	2	2	97	2	1117	2	2	1117	2	2	7	1117	2		2	2	2	1117	01/111/2008	2	1	1	2	27-Jan-11	375
2011-11-29	T2057	2	1964-03-07	7		2	97	2	2	2	2	2	2	2	0	97	1117	1117	2	0	2	1117		97	1	2	2	2	1117	2	2	1117	2	2	7	1117	2		2	2	2	1117	01/111/2008	2	1	1	1	1-Aug-11	490
2011-11-29	T2058	1	1968-07-07	7		2	97	2	2	2	2	2	1	2	0	97	1117	1117	1	24	2	1117		97	2	2	97	2	1117	2	2	1117	2	2	N/A	1117	2		2	2	2	1117	3-Nov-2010	1	1	1	2	17-May-11	496
2011-11-30	T2059	2	1969-09-30	1		2	97	2	2	2	2	2	1	2	0	97	1117	1117	1	6	2	1117		97	2	2	2	1	2009	2	2	1117	2	2	N/A	1117	2		2	2	2	1117	01/111/2009	1	1	1	2	7-Jun-11	378
2011-11-30	T2060	2	1974-01-10	7		2	97	2	2	2	2	2	2	2	0	97	1117	1117	2	0	2	1117		97	2	2	2	1	2006	2	2	1117	2	2	N/A	1117	2		2	2	2	1117	1-Sep-2010	2	1	1	2	25-May-11	433
2011-12-02	T2061	1	1979-11-27	7		2	97	2	2	2	2	2	1	2	0	97	1117	1117	1	6	2	1117		97	2	2	97	2	1117	2	2	1117	2	2	7	1117	2		2	2	2	1117	1-Nov-2007	2	1	1	2	1-Jul-11	476
2011-12-02	T2062	2	1980-02-02	7		2	97	2	2	2	2	2	2	2	0	97	1117	1117	2	0	2	1117		97	2	2	1	1	2007	2	2	1117	2	2	7	1117	2		2	2	2	1117	28-Jan-2010	2	1	1	2	19-May-11	1336
2011-12-02	T2063	2	1990-08-08	0		2	97	2	2	2	2	2	1	2	0	97	1117	1117	2	0	2	1117		97	2	2	2	2	1117	2	2	1117	2	2	7	1117	2		2	1	1	2011	9-Oct-2009	2	2	2	1	16-Nov-11	357
2011-12-05	T2064	1	1972-02-14	0		2	97	2	2	2	2	2	2	1	1	2	1987	1117	2	0	2	1117		97	2	2	97	2	1117	2	2	1117	2	2	7	1117	2		2	2	2	1117	01Jul2004	2	1	1	1	31-Oct-11	589
2011-12-05	T2065	2	1971-04-08	4		1	97	2	1	2	2	2	1	1	0	97	1993	1999	1	6	2	1117		97	2	2	2	1	2010	1	1	2005	2	2	7	1117	2		2	2	2	1117	1-Feb-1999	1	1	1	1	7-Nov-11	487
2011-12-05	T2066	2	1984-09-07	7		2	97	2	2	2	2	2	2	2	0	97	1117	1117	2	0	2	1117		97	2	2	2	2	1117	2	2	1117	2	2	7	1117	2		2	2	2	1117	6-Mar-2009	1	1	1	1	17-May-11	816
2011-12-05	T2067	2	1968-02-02	7		2	97	2	2	2	2	2	2	2	0	97	1117	1117	1	3	2	1117		97	2	2	2	1	2004	2	1	2004	2	1	1	2005	2		2	2	2	1117	01/111/2005	2	1	1	1	26-Sep-11	614
2011-12-05	T2068	1	1964-10-01	7		2	97	2	2	2	2	2	2	1	1	2	1979	1117	1	8	2	1117		97	2	2	97	2	1117	2	2	1117	2	2	7	1117	2		2	2	2	1117	01/111/2001	2	1	1	2	4-May-11	441
2011-12-05	T2069	1	1977-04-20	7		2	97	2	2	2	2	2	1	1	0	97	2008	2010	1	8	2	1117		97	2	2	97	1	2008	2	2	1117	2	2	7	1117	2		2	2	2	1117	1-Jun-2010	2	1	1	2	1-Jan-11	415
2011-12-05	T2070	2	1993-12-05	0		2	97	2	2	2	2	2	1	2	0	97	1117	1117	1	3	1	1117		97	2	2	2	1	2010	1	1	2010	1	2	7	1117	2		2	2	2	1117	13-Oct-2010	2	1	1	2	20-Apr-11	566
2011-12-07	T2071	2	1972-09-14	0		2	97	2	2	2	2	2	1	2	0	97	1117	1117	1	8	2	1117		97	2	2	2	1	2006	2	2	1117	2	1	1	1995	2		2	2	2	1117	01/111/2004	2	1	1	1	10-Nov-11	370
2011-12-07	T2072	2	1974-08-06	1		2	97	2	2	2	2	2	2	2	0	97	1117	1117	2	0	2	1117		97	2	2	2	2	1117	2	2	1117	2	2	7	1117	2		2	2	2	1117	1-Oct-2010	2	1	1	2	20-Jun-11	719
2011-12-08	T2073	1	1979-05-02	7		2	97	2	2	2	2	2	2	2	0	97	1117	1117	2	0	2	1117		97	2	2	97	2	1117	2	2	1117	2	2	7	1117	2		2	2	2	1117	1-Jan-2008	2	2	2	1	18-Oct-11	369
2011-12-08	T2074	2	1979-10-09	7		2	97	2	1	2	2	2	2	2	0	97	1117	1117	2	0	2	1117		97	2	2	2	1	2005	2	1	2005	2	2	97	1117	2		2	2	2	1117	1-May-2007	2	1	1	2	23-Jun-11	755
2011-12-08	T2075	1	1983-07-04	4		2	97	2	2	2	2	2	2	1	0	97	1995	2008	1	20	2	1117		97	2	2	97	1	2008	2	2	1117	2	1	1	2006	2		2	2	2	1117	19-Feb-2006	2	1	1	2	19-Mar-11	490
2011-12-08	T2076	1	1982-10-02	6		2	97	2	2	2	2	2	2	2	0	97	1117	1117	1	12	2	1117		97	2	2	97	1	2011	1	2	1117	2	2	7	1117	2		2	2	2	1117	15-Apr-2011	2	2	2	2	8-Jul-11	388
2011-12-12	T2077	1	1978-08-31	0		2	97	2	2	2	2	2	2	1	1	10	1998	1117	2	0	2	1117		97	2	2	97	2	1117	2	2	1117	2	2	7	1117	2		2	2	2	1117	1-Feb-2011	1	1	1	1	8-Nov-11	433
2011-12-12	T2078	2	1982-01-02	2		2	97	2	2	2	2	2	2	2	0	97	1117	1117	2	0	2	1117		97	2	2	2	2	1117	2	2	1117	2	1	2	2006	2		2	1	1	2011	1-Aug-2006	2	1	1	2	1-Aug-11	648
2011-12-12	T2079	2	1974-07-15	4		2	97	2	2	2	2	2	2	2	0	97	1117	1117	2	0	1	2003		97	2	2	2	1	2011	1	2	1117	2	2	7	1117	2		2	2	2	1117	1-Nov-2007	2	1	1	1	1-Nov-11	1164
2011-12-12	T2080	2	1972-12-20	0		2	97	2	2	2	2	2	2	2	0	97	1117	1117	2	0	2	1117		97	2	2	2	1	1995	2	1	1995	1	2	0	1117	2		2	2	2	1117	5-Aug-2008	2	1	1	2	19-Jan-11	420
2011-12-13	T2081	1	1982-09-05	7		2	97	2	2	2	2	2	2	2	0	97	1117	1117	1	2	2	1117		97	2	2	97	2	1117	2	2	1117	2	2	7	1117	2		2	2	2	1117	27-Jun-2011	1	2	2	1	1-Dec-11	367
2011-12-13	T2082	2	1970-01-08	0		2	97	2	2	2	2	2	1	2	0	97	1117	1117	2	0	2	1117		97	2	2	2	2	1117	2	2	1117	2	1	1	2011	2		2	2	2	1117	01/111/2009	1	1	1	1	9-Nov-11	595
2011-12-15	T2083	2	1973-01-02	7		2	97	2	2	2	2	2	2	2	0	97	1117	1117	2	0	2	1117		97	2	2	2	2	1117	2	2	1117	2	2	7	1117	2		2	2	2	1117	1-Aug-2008	2	1	1	1	30-Nov-11	464
2011-12-15	T2084	2	1983-02-02	0		2	97	2	2	2	2	2	2	2	0	97	1117	1117	2	0	2	1117		97	2	2	2	2	1117	2	1	2007	2	1	1	2007	1		2	1	1	2011	1-Jan-2006	2	1	1	2	12-May-11	982
2011-12-15	T2085	2	1991-10-19	0		2	97	2	2	2	2	2	1	2	0	97	1117	1117	2	0	2	1117		97	2	2	2	1	1993	2	1	1993	2	2	7	1117	2		2	1	1	2011	1-Apr-2011	1	2	2	1	13-Oct-11	618
2012-01-10	T2086	2	1958-10-05	0		2	97	2	2	2	2	2	1	2	0	97	1117	1117	2	0	2	1117		97	2	2	2	1	2005	2	1	2005	2	1	1	2010	2		2	2	2	1117	1-Feb-2006	2	1	1	1	7-Dec-11	606
2012-01-10	T2087	2	1975-12-02	0		2	97	2	2	2	2	2	2	2	0	97	1117	1117	2	0	2	1117		97	2	2	2	1	1996	2	1	1996	2	2	7	117	2		2	2	2	1117	1-Apr-2007	2	1	1	2	23-Jul-11	523
2012-01-10	T2088	1	1960-05-05	7		1	2	1	2	2	2	2	2	1	0	97	1997	20008	1	4	2	1117		97	2	2	97	1	1989	2	2	1117	2	2	7	1117	2		2	2	2	1117	1-May-2011	1	1	1	1	5-Dec-11	378
2012-01-10	T2089	2	1967-06-01	6		2	97	2	2	2	2	2	2	2	0	97	1117	1117	2	0	2	1117		97	2	2	2	2	1117	2	2	1117	2	1	1	2008	1		2	2	2	1117	11-Apr-2008	2	1	1	2	10-Feb-11	591
2012-01-12	T2090	2	1989-01-25	8	Voluntering as care worker	2	97	2	1	1	2	2	2	2	0	97	1117	1117	2	0	2	1117		97	2	2	2	2	1117	2	2	1117	2	2	7	1117	2		2	1	1	2011	1-Feb-2003	2	1	1	2	15-Sep-11	321
2012-01-12	T2091	2	1979-01-07	4		2	97	2	2	2	2	2	2	2	0	97	1117	1117	2	0	2	1117		97	2	2	2	1	2011	1	2	117	2	2	7	1117	2		2	2	2	1117	1-Jan-2004	2	1	1	2	14-Feb-11	723
2012-01-12	T2092	2	1987-11-03	0		2	97	2	2	2	2	2	2	2	0	97	1117	1117	2	0	2	1117		97	2	2	2	1	2007	2	1	2007	2	2	7	1117	2		2	2	2		1-Aug-2010	2	1	1	2	5-Aug-11	405
2012-01-12	T2093	2	1979-01-27	7		2	97	2	2	2	2	2	2	2	0	97	1117	1117	2	0	2	1117		97	2	2	2	2	1117	2	2	1117	2	2	7	1117	2		2	1	1	2011	24-Mar-2009	2	2	2	1	4-Jan-12	325
2012-01-13	T2094	2	1967-01-03	4		2	97	2	2	2	2	2	2	1	0	97	1117	1117	2	0	2	1117		97	2	2	2	1	1998	2	1	1998	2	1	1	1981	2		2	2	2	1117	1-Aug-2010	2	1	1	2	6-Sep-11	364
2012-01-13	T2095	2	1979-12-29	0		2	97	2	2	2	2	2	2	2	0	97	1117	1117	2	0	2	1117		97	2	2	2	2	1117	2	2	1117	2	2	7	1117	2		2	2	2	1117	1-Oct-2008	2	1	1	2	28-Sep-11	544
2012-01-13	T2096	2	1975-03-10	0		2	97	2	2	2	2	2	1	2	0	97	1117	1117	2	0	2	1117		97	2	2	2	2	1117	2	2	1117	2	2	7	1117	2		2	2	2	1117	01/111/2010	2	1	1	2	8-Aug-11	475
2012-01-16	T2097	1	1982-04-16	7		2	97	2	2	2	2	2	2	1	1	5	1999	1117	1	30	2	1117		97	2	2	97	1	2011	1	2	1117	2	2	7	1117	2		2	2	2	1117	27-Sep-2011	2	1	1	2	27-Sep-11	306
2012-01-16	T2098	2	1982-05-27	7		2	97	2	2	2	2	2	2	2	0	97	1117	1117	2	0	2	1117		97	2	2	2	1	2007	2	1	2007	2	1	1	2009	2		2	2	2	1117	1-Aug-2008	2	1	1	2	17-Mar-11	538
2012-01-16	T2099	2	1984-03-07	7		2	97	2	2	2	2	2	2	2	0	97	1117	1117	2	0	2	1117		97	2	2	2	2	1117	2	2	1117	2	2	7	1117	2		2	1	2	2010	27-Mar-2010	2	1	1	2	8-Jun-11	437
2012-01-16	T2100	2	1988-08-15	7		2	97	2	2	2	2	2	2	2	0	97	1117	1117	2	0	2	1117		97	2	2	2	2	1117	2	2	1117	2	2	7	1117	2		2	2	2	2010	01/111/2010	2	1	1	2	11-Oct-11	336
2012-01-16	T2101	2	1977-12-30	0		2	97	2	2	2	2	2	2	2	0	97	1117	1117	1	2	2	1117		97	2	2	2	1	2006	2	1	2006	2	2	7	1117	2		2	1	2	2011	1-Jun-2007	2	1	1	2	14-Mar-11	584
2012-01-18	T2102	2	1972-07-28	4		1	97	2	2	2	2	2	2	2	0	97	1117	1117	2	0	2	1117		97	2	2	2	2	1117	2	2	1117	2	2	7	1117	2		2	2	2	1117	8-Apr-2011	2	1	1	2	8-Apr-11	324
2012-01-18	T2103	2	1983-05-13	0		2	97	2	2	2	2	2	2	2	0	97	1117	1117	2	0	2	1117		97	2	2	2	2	1117	2	2	1117	2	2	7	1117	2		2	2	2	1117	18-Mar-2011	2	1	1	2	17-Jun-11	798
2012-01-18	T2104	2	1974-02-16	6		2	97	2	2	2	2	2	2	2	0	97	1117	1117	2	0	2	1117		97	2	2	2	1	2010	2	2	1117	2	2	7	1117	2		2	2	2	1117	01/111/2010	2	1	1	2	1-Jun-11	422
2012-01-18	T2105	1	1981-01-30	4		2	97	2	2	2	2	2	2	1	0	97	2000	2011	1	30	2	1117		97	2	2	97	2	1117	2	2	1117	2	2	7	1117	2		2	2	2	1117	3-Mar-2010	2	1	1	1	11-Nov-11	347
2012-01-18	T2106	2	1967-08-21	5		2	97	2	2	2	2	2	2	1	0	97	2001	2010	1	8	2	1117		97	2	2	2	2	1117	2	2	1117	2	1	1	2010	2		2	2	2	1117	3-Jun-2010	1	1	1	2	20-May-11	800
2012-01-19	T2107	2	1966-05-05	1		2	97	2	2	2	2	2	2	1	0	97	1983	2001	2	0	1	2008	2	2	2	2	2	1	1989	2	2	1117	1	1	1	2005	2		2	2	2		25-Oct-2005	2	1	1	1	22-Nov-11	306
2012-01-19	T2108	1	1992-08-04	3		97	0	97	2	2	2	2	2	2	0	97	1117	1117	2	0	2	1117		97	2	2	97	1	1117	2	2	1117	2	1	1	2010	2		2	2	2	1117	1-Jan-2010	2	1	1	2	17-Jun-11	459
2012-01-19	T2109	2	1978-11-05	7		2	97	2	2	2	2	2	2	2	0	97	1117	1117	2	0	2	1117		97	2	2	2	2	1117	2	2	1117	2	2	0	1117	2		2	2	2	1117	28-Oct-2010	1	1	1	1	20-Dec-11	524
2012-01-19	T2110	1	1964-09-13	7		2	97	2	2	2	2	2	2	1	0	97	1980	2006	1	20	2	1117		97	2	2	97	2	1117	2	2	1117	2	2	7	1117	2		2	2	2	1117	01/111/2010	1	1	1	2	13-Jun-12	388
2012-01-19	T2111	1	1974-09-29	7		2	97	2	2	2	2	2	2	1	0	97	1992	2011	2	0	2	1117		97	2	2	97	2	1117	2	2	1117	2	1	1	2007	2		2	2	2	1117	01/111/2007	2	1	1	2	15-Jun-11	315
2012-01-20	T2112	2	1983-04-06	0		2	97	2	2	2	2	2	2	2	0	97	1117	1117	2	0	2	1117		97	2	2	2	1	1989	2	1	1989	2	2	7	1117	2		2	2	2	1119	12-Aug-2011	2	1	1	2	12-Aug-11	338
2012-01-23	T2113	1	1970-06-25	0		2	97	2	2	2	2	2	2	2	0	97	1984	2007	1	48	2	1117		97	2	2	97	1	2003	2	2	1117	2	2	7	1117	2		2	2	2	1117	1-Nov-2008	2	1	1	1	19-Dec-11	614
2012-01-24	T2114	2	1972-01-02	0		2	97	2	2	2	2	2	2	1	0	97	2009	2010	1	4	2	1117		97	2	2	2	2	1117	2	2	1117	2	2	7	1117	2		2	2	2	1117	1-Feb-2010	2	1	1	2	1-Aug-11	334
2012-01-24	T2115	2	1981-10-21	0		2	97	2	2	2	2	2	2	2	0	97	1117	1117	2	0	2	1117		97	2	2	2	1	2007	2	2	1117	2	2	7	1117	2		2	2	2	1117	1-Sep-2005	2	1	1	2	1-Mar-11	304
2012-01-24	T2116	2	1954-03-16	1		2	97	2	2	2	2	2	1	2	0	97	1117	1117	2	0	2	1117		97	2	2	2	1	2009	2	1	2009	2	2	7	117	2		2	2	2	1117	01/111/1119	2	1	1	2	25-Aug-11	323
2012-01-24	T2117	2	1971-03-30	4		2	97	2	2	2	2	2	2	2	0	97	1117	1117	2	0	2	1117		97	2	2		1	2011	1	1	2011	1	2	7	1117	2		2	1	1	2011	01/111/2006	1	1	1	2	15-Sep-11	695
2012-01-24	T2118	2	1983-10-02	7		2	97	2	2	2	2	2	1	2	0	97	1117	1117	2	0	2	1117		97	2	2	2	1	2006	1	2	1117	2	2	7	1117	2		2	2	1	2012	1-Sep-2012	1	1	1	1	18-Nov-11	318
2012-01-24	T2120	2	1985-07-28	0		2		97	2	2	2	2	2	2	0	97	1117	1117	2	0	2	1117		97	2	2	2	2	1117	2	2	1117	2	2	7	1117	2		2	2	2	1117	18-Mar-2011	1	1	1	2	8-Apr-11	330
2012-01-25	T2121	1	1970-08-25	6		2	97	2	2	2	2	2	2	1	0	97	1992	2009	1	2	2	1117	97	97	2	2	97	1	2001	2	2	1117	2	1	1	2007	2		2	2	2	1117	1-Dec-2007	2	1	1	2	14-Sep-11	573
2012-01-26	T2122	2	1975-03-26	7		2	97	2	2	2	2	2	2	2	0	97	1117	1117	2	0	2	1117	97	97	2	2	2	2	1117	2	2	1117	2	2	7	1117	2		2	2	2	1117	3-Mar-2007	2	1	1	2	9-Feb-11	377
2012-01-26	T2123	2	1974-03-27	4		2	97	2	2	2	2	2	2	2	0	97	1117	1117	2	0	2	1117	97	97	2	2	2	2	1117	2	2	1117	2	2	7	1117	2		2	2	2	1117		2	1	1	2	1-Apr-11	368
2012-01-27	T2124	2	1984-08-07	0		2	97	2	2	2	2	2	2	2	0	97	1117	1117	2	0	2	1117	97	97	2	2	2	1	2007	2	1	2007	2	2	7	1117	2		2	2	2	1117	3-Sep-2010	2	1	1	2	1-May-11	464
2012-01-27	T2125	1	1988-04-18	7		2	97	2	2	2	2	2	2	1	0	97	2002	2011	2	0	2	1117	97	97	2	2	97	1	2010	1	1	2010	1	2	7	1117	2		2	1	2	2011	18-Sep-2011	2	1	1	2	30-Sep-11	341
2012-01-27	T2126	2	1992-11-14	0		2	97	2	2	2	2	2	2	2	0	97	1117	1117	1	5	1	1117	97	97	2	2	2	2	1117	2	2	1117	2	2	7	1117	2		2	1	1	2011	1-Feb-2011	1	1	2	1	8-Dec-11	437
2012-01-30	T2127	2	1978-12-14	1		2	97	2	2	2	2	2	1	2	0	97	1117	1117	2	0	2	1117	97	97	2	2	2	2	1117	2	2	1117	2	1	1	2003	2		2	2	2	1117	01/111/2006	2	2	2	1	6-Jan-12	375
2012-01-30	T2128	2	1964-07-19	1		2	97	2	1	2	2	2	2	2	0	97	1117	1117	1	6	2	1117	97	97	1	2	2	1	2011	1	1	2011	1	2	7	1117	2		2	2	2	1117	01/111/2009	2	1	1	2	15-Aug-11	619
2012-01-30	T2129	2	1988-12-16	0		2	97	2	2	2	2	2	2	2	0	97	2006	2007	1	1	1	1117	97	97	2	2	1	2	1117	2	2	1117	2	2	1	1117	2		2	2	2	1117	1-Sep-2011	2	1	1	2	22-Sep-11	316
2012-01-30	T2130	1	1953-08-31	7		1	5	2	2	2	2	2	2	1	0	97	1980	1985	2	0	2	1117	97	97	2	2	1	2	1117	2	2	1117	2	2	7	1117	2		2	2	2	1117	01/111/2009	2	1	1	2	5-Jul-11	302
2012-01-31	T2131	1	1985-10-18	7		2	97	2	2	2	2	2	2	2	0	97	1117	1117	2	0	2	1117	97	97	2	2	97	2	1117	2	2	1117	2	2	7	1117	2		2	2	2	1117	28-Aug-2009	2	1	1	2	7-Jun-11	475
2012-01-31	T2132	2	1973-03-03	7		2	97	2	2	2	2	2	2	2	0	97	1117	1117	2	0	2	1117	97	97	2	2	2	2	1117	2	2	1117	2	2	7	1117	2		2	2	2	1117	1-Jun-2007	2	1	1	1	24-Nov-11	726
2012-02-01	T2133	2	1976-09-13	6		2	97	2	2	2	2	2	2	2	0	97	1117	1117	2	0	2	1117	97	97	2	2	2	2	1117	2	2	1117	2	1	1	2007	2		2	2	2	1117	01/111/2006	2	1	1	2	5-Apr-11	438
2012-02-01	T2134	2	1969-10-01	4		2	97	2	2	2	2	2	2	2	0	97	1117	1117	2	0	2	1117	97	97	2	2	2	1	2012	1	2	1117	2	2	7	1117	2		2	2	2	1117	1-Aug-2008	2	1	1	2	5-Aug-11	591
2012-02-01	T2135	2	1983-05-01	7		2	97	2	2	2	2	2	2	2	0	97	1117	1117	2	0	2	1117	97	97	2	2	1	2	1117	2	2	1117	2	1	1	2009	2		2	2	2	1117	1-Nov-2009	2	1	1	2	30-Aug-11	358
2012-02-03	T2136	2	1973-05-06	4		2	97	2	1	2	2	2	2	2	0	97	1117	1117	2	0	2	1117	97	97	2	2	2	1	1983	1	1	2011	1	2	0	1117	2		2	1	2	2011	01/111/2004	2	1	1	2	8-Jun-11	572
2012-02-03	T2137	2	1978-06-06	6		2	97	2	2	2	2	2	2	2	0	97	1117	1117	1	1	2	1117	97	97	2	2	2	1	2003	2	1	2003	2	2	7	1117	2		2	2	2	1117	22-Feb-2003	2	1	1	2	30-Mar-11	373
2012-02-06	T2138	2	1985-08-09	0		2	97	2	2	2	2	2	1	2	0	97	1117	1117	2	0	2	1117	97	97	2	2	2	2	1117	2	2	1117	2	1	1	2010	2		2	2	2	1117	13-Mar-2009	2	1	1	1	5-Jan-12	567
2012-02-06	T2139	2	1985-06-14	5		2	97	2	1	2	2	2	2	2	0	97	1117	1117	2	0	2	1117	97	97	2	2	1	1	1117	2	2	1117	2	2	7	1117	2		2	2	2	1117	1-Feb-2011	1	1	1	2	30-Sep-11	347
2012-02-06	T2140	2	1977-01-01	7		2	97	2	2	2	2	2	2	2	0	97	1117	1117	2	0	2	1117	97	97	2	2	2	2	1117	2	2	1117	2	2	7	1117	2		2	1	2	2011	01/111/2005	2	1	1	2	5-May-11	408
2012-02-06	T2141	2	1971-03-03	7		2	97	2	2	2	2	2	2	2	0	97	1117	1117	2	0	2	1117	97	97	2	2	2	2	1117	2	2	1117	2	1	2	2007	2		2	2	2	1117	01/111/2007	2	1	1	1	28-Dec-11	505
2012-02-07	T2142	2	1968-01-01	7		2	97	2	2	2	2	2	2	2	0	97	1117	1117	2	0	2	1117	97	97	2	2	2	1	2012	1	2	1117	1	2	1	2011	2		2	2	2	1117	1-Dec-2011	2	1	1	1	5-Jan-12	449
2012-02-07	T2143	2	1972-03-03	7		2	97	2	2	2	2	2	1	2	0	97	1117	1117	2	0	2	1117	97	97	2	2	2	2	1117	2	2	1117	2	1	1	2007	2		2	2	2	1117	22-Jun-2011	2	1	1	1	7-Jan-12	442
2012-02-07	T2144	2	1965-03-27	6		2	97	2	2	2	2	2	2	2	0	97	1117	1117	2	0	2	1117	97	97	2	2	2	2	1117	2	2	1117	2	2	7	1117	2		2	2	2	1117	1-Dec-2001	2	1	1	2	21-Sep-11	524
2012-02-07	T2145	1	1973-11-08	6		2	97	2	2	2	2	2	2	1	0	97	2005	2012	1	0	2	1117	97	97	2	2	97	1	1989	2	1	1989	2	2	7	1117	2		2	2	2	1117	1-Aug-2010	2	2	2	1	6-Jan-12	329
2012-02-08	T2146	2	1966-05-10	6		2	97	2	2	2	2	2	2	2	1	97	1117	1117	2	0	2	1117	97	97	2	2	2	1	1117	2	2	1117	2	1	1	2006	2		2	2	2	1117	01/111/2006	2	1	1	2	4-Jun-11	612
2012-02-08	T2147	2	1987-05-01	0		2		2	2	2	2	2	2	2	0	97	1117	1117	2	0	2	1117	97	97	2	2	2	2	1117	2	2	1117	2	2	7	1117	2		2	2	2	1117	1-Jul-2011	2	1	1	2	15-Jul-11	335
2012-02-08	T2148	2	1977-03-02	0		2	97	2	2	2	2	2	2	2	0	97	1117	1117	2	0	2	1117	97	97	2	2	2	2	1117	2	2	1117	2	2	7	1117	2		2	2	2	1117	1-Feb-2009	2	1	1	1	9-Jan-12	408
2012-02-08	T2149	2	1979-11-07	0		2	97	2	2	2	2	2	2	2	0	97	1117	1117	2	0	2	1117	97	97	2	2	2	2	1117	2	2	1117	2	2	7	1117	2		2	2	2	1117	1-Oct-2009	1	1	1	1	9-Jan-12	437
2012-02-08	T2150	2	1983-09-09	6		2	97	2	2	2	2	2	2	2	0	97	1117	1117	2	0	2	1117	97	97	2	2	1	2	1117	2	2	1117	2	2	7	1117	2		2	1	1	2011	1-Sep-2011	1	1	1	2	11-Oct-11	340
2012-02-09	T2151		1978-04-05	7		2	97	2	2	2	2	2	2	2	0	97	1117	1117	2	0	2	1117	97	97	2	2	2	1	2012	1	1	2012	1	2	7	1117	2		2	1	2	2011	1-Sep-2011	2	2	2	1	29-Dec-11	495
2012-02-09	T2152	2	1982-08-30	6		2	97	2	2	2	2	2	2	2	0	97	1117	1117	2	0	2	1117	97	97	2	2	2	1	2011	1	2	1117	2	2	7	1117	2		2	2	2	1117	14-Apr-2011	2	1	1	2	6-Sep-11	315
2012-02-09	T2153	2	1968-12-28	6		2	97	97	2	2	2	2	2	2	0	97	97	1117	2	0	2	1117	97	97	2	2	2	99	1117	99	1	2004	2	2	0	1117	2	01/111/1117	2	2	1	2011	1-Jan-2006	2	2	1	1	23-Nov-11	320
2012-02-09	T2154	2	1982-12-15	7		2	97	2	2	2	2	2	2	2	0	97	1117	1117	2	0	2	1117	97	97	2	2	2	2	1117	2	2	1117	2	1	1	2011	2		2	2	2	1117	1-Mar-2011	2	1	1	2	3-Oct-11	514
2012-02-09	T2155	1	1952-09-09	5		2	97	97	2	2	2	2	2	1	0	6	1119	2011	1	18	2	1117	97	97	2	2	2	99	1117	99	1	2010	2	2	7	1117	2	01/111/1117	2	2	2	1117	01/111/2004	2	2	1	1	14-Apr-11	654
2012-02-09	T2156	2	1979-07-07	0		2	97	2	2	2	2	2	2	2	0	97	1117	1117	2	0	2	117	97	97	2	2	2	2	1117	2	2	1117	2	2	7	1117	2		2	2	2	1117	15-Nov-2005	2	1	1	2	1-Apr-11	568
2012-02-09	T2157	2	1971-12-16	0		2	97	97	2	2	2	2	2	2	0	97	1117	1117	2	0	2	1117	97	97	2	2	2	2	1117	2	2	1117	2	1	1	2007	2	01/111/1117	2	2	2	1117	01/111/2004	2	2	1	1	12-Jul-11	418
2012-02-09	T2158	2	1984-12-27	0		97	97	2	2	2	2	2	2	2	0	97	1117	1117	1	3	2	1117	97	97	2	2	2	1	1997	2	1	1997	2	1	2	2009	2		2	2	2	1117	27-Oct-2009	2	1	1	2	15-Sep-11	500
2012-02-10	T2159	2	1975-01-10	0		2	97	2	2	2	2	2	1	2	0	97	1117	1117	1	3	2	1117	97	97	2	2	2	2	1117	2	2	1117	2	2	7	1117			2	2	2	1117	7-Jun-2011	2	1	1	1	6-Dec-11	366
2012-02-10	T2160	1	1980-08-10	7		2	97	2	2	2	2	2	2	2	0	97	1117	1117	1	5	2	1117	97	97	2	2	97	1	2012	1	1	2012	1	2	7	1117	2		2	2	2	1117	1-Dec-2011	2	2	2	1	20-Dec-11	323
2012-02-10	T2161	2	1974-09-13	0		2	97	2	2	2	2	2	2	2	0	97	1117	1117	2	0	2	1117	97	97	2	2	2	2	1117	2	2	1117	2	2	7	1117	2		2	2	2	1117	01/111/2009	2	1	1	2	5-Aug-11	413
2012-02-14	T2162	1	1969-07-04	7		2	97	2	2	2	2	2	2	2	0	97	1117	1117	2	0	2	1117	97	97	2	2	97	1	2010	1	1	2010	2	1	1	1993	2		2	1	1	2011	1-Jul-2010	2	1	1	2	3-Jun-11	407
2012-02-14	T2163	1	1967-08-03	7		2	97	2	1	1	2	2	2	1	0	97	1983	1995	1	8	2	1117	97	97	2	2	97	2	1117	1	2	1117	2	1	1	2007	2		2	2	2	1117	1-Oct-2007	2	1	1	2	16-May-11	701
2012-02-15	T2164	2	1982-10-08	7		2	97	2	2	2	2	2	2	2	0	97	1117	1117	2	0	2	1117	97	97	2	2	2	2	1117	2	2	1117	2	2	7	1117	2		2	2	2	1117	25-Feb-2010	2	1	1	2	3-Jun-11	488
2012-02-15	T2165	2	1973-03-09	1		2	97	2	2	2	2	2	2	2	1	97	1117	1117	2	0	2	1117	97	97	2	2	2	2	1117	2	2	1117	2	1	1	2006	2		2	2	2	1117	1-Jun-2006	2	1	1	2	20-Oct-11	380
2012-02-15	T2166	2	1966-06-13	0		2	97	2	2	2	2	2	2	2	1	97	1117	1117	2	0	2	1117	97	97	1	1	2	2	1117	2	2	1117	2	2	7	1117	2		2	2	2	1117	1-Apr-2004	2	1	1	2	20-Oct-11	304
2012-02-16	T2167	2	1965-07-07	0		2	97	2	2	2	2	2	2	2	0	97	1117	1117	2	0	2	1117	97	97	2	2	2	1	1994	2	1	1994	2	2	7	1117	2		2	2	2	1117	1-Feb-2010	2	1	1	2	13-May-11	445
2012-02-16	T2168	2	1970-03-27	6		2	97	2	2	2	2	1	2	1	0	97	1995	2009	1	4	2	1117	97	97	2	2	2	1	1991	2	1	1991	2	2	7	1117	2		2	2	2	1117	1-Sep-2007	2	1	1	2	20-Oct-11	407
2012-02-16	T2169	2	1980-09-12	6		2	97	2	2	2	2	2	2	2	1	97	1117	1117	2	0	2	1117	97	97	2	2	2	2	1117	2	2	1117	2	2	7	1117	2		2	2	2	1117	1-Jun-2010	2	1	1	2	21-Jul-11	387
2012-02-16	T2170	2	1982-09-17	0		2	97	2	2	2	2	2	2	2	1	97	1117	1117	1	6	2	1117	97	97	2	2	2	2	1117	2	2	1117	2	2	7	1117	2		2	2	2	1117	1-Jun-2011	2	1	1	1	10-Feb-12	556
2012-02-16	T2171	2	1969-04-20	0		2	97	2	2	2	2	2	1	2	1	97	1117	1117	2	0	2	1117	97	97	2	2	2	1	2011	1	1	2011	1	1	7	1117	2		2	1	1	2011	1-Feb-2008	2	1	1	2	10-Nov-11	331
2012-02-17	T2172	2	1981-03-13	7		2	97	2	2	2	2	2	2	2	0	97	1117	1117	2	0	2	1117	97	97	1	1	2	1	1990	2	1	1990	2	2	7	1117	2		2	2	2	1117	1-Dec-2005	2	1	1	1	23-Sep-11	341
2012-02-20	T2173	1	1955-11-27	6		2	97	2	2	2	2	2	2	2	0	97	1117	1117	1	6	2	1117	97	97	2	2	97	1	2000	2	1	2000	2	1	1	2007	2		2	2	2	1117	1-Sep-2007	2	1	1	1	11-Jan-12	336
2012-02-20	T2174	2	1993-11-15	0		2	97	2	2	2	2	2	2	2	0	97	1117	1117	1	2	2	1117	97	97	2	2	2	1	2011	2	1	2010	2	2	7	1117	2		2	1	1	2011	1-Dec-2011	2	1	1	2	29-Sep-11	301
2012-02-20	T2175	2	1978-10-26	0		2	97	2	2	2	2	2	2	2	0	97	1117	1117	2	0	2	1117	97	97	2	2	2	2	1117	2	2	1117	2	2	7	1117	2		2	2	2	1117	1-Jul-2012	2	1	2	2	14-Jun-11	314
2012-02-20	T2176	1	1982-03-06	7		2	97	2	2	2	2	2	2	2	0	97	1117	1117	2	0	2	1117	97	97	2	2	97	1	2000	2	2	1117	2	2	7	1117	2		2	2	2	1117	01/111/2009	2	1	1	2	9-Jun-11	466
2012-02-21	T2177	2	1972-10-12	6		2	97	2	2	2	2	2	2	2	0	97	1117	1117	2	0	2	1117	97	97	2	2	2	1	2010	2	2	1117	2	2	7	1117	2		2	2	2	1117	1-Feb-2010	2	1	1	1	12-Dec-11	354
2012-02-21	T2178	2	1980-08-14	0		2	97	2	2	2	2	2	2	2	0	97	1117	1117	1	3	2	1117	97	97	2	2	2	2	1117	2	2	1117	2	1	1	2010	2		2	2	2	1117	1-Feb-2010	2	1	1	1	19-Jan-12	493
2012-02-21	T2179	1	1970-05-11	4		2	97	2	2	2	1	2	2	1	1	4	1980	1117	1	12	2	1117	97	97	2	2	97	1	2011	1	1	2011	1	2	7	1117	2		2	2	2	1117	9-Aug-2008	2	1	1	2	14-Sep-11	368
2012-02-21	T2180	2	1969-06-11	0		2	97	2	2	2	2	2	2	2	0	97	1117	1117	2	0	2	1117	97	97	2	2	2	2	1117	2	2	1117	2	2	7	1117	2		2	2	2	1117	24-Jun-2008	2	1	1	2	1-Jul-11	811
2012-02-22	T2181	2	1972-03-14	7		2	97	2	2	2	2	2	2	2	0	97	1117	1117	2	0	2	1117	97	97	2	2	2	2	1117	2	2	1117	2	2	7	1117	2		2	2	2	1117	1-Feb-2009	2	1	1	2	17-Oct-11	437
2012-02-22	T2182	2	1979-04-28	4		2	97	2	2	2	2	2	2	2	0	97	1117	1117	1	3	2	1117	97	97	2	2	2	2	1117	2	2	1117	2	1	1	1996	2		2	2	2	1117	29-Mar-2010	2	1	1	2	17-Jun-11	420
2012-02-22	T2183	2	1982-11-08	0		2	97	2	2	2	2	2	2	2	0	97	1117	1117	2	0	1	1117	97	97	2	2	2	2	1117	2	2	1117	2	1	1	2010	2		2	1	2	2012	17-Nov-2010	2	1	1	1	21-Dec-11	323
2012-02-22	T2184	2	1982-04-10	7		2	97	2	2	2	2	2	2	2	0	97	1117	1117	2	0	2	1117	97	97	2	2	1	2	1117	2	2	1117	2	2	7	1117	2		2	2	2	1117	1-Jul-2011	2	1	1	2	1-Mar-11	356
2012-02-23	T2185	2	1975-12-25	6		2	97	2	2	2	2	2	2	2	0	97	1117	1117	2	0	2	1117	97	97	2	2	2	2	1117	2	2	1117	2	1	1	2006	2	N/A	2	2	2	1117	1-Aug-2009	2	1	1	2	24-Aug-11	453
2012-02-23	T2186	2	1977-02-02	0		2	97	2	2	2	2	2	2	2	0	97	1117	1117	1	4	2	1117	97	97	2	2	2	1	1997	2	2	1117	2	2	97	1117	2	N/A	2	2	2	1117	29-Oct-2010	2	1	1	2	7-Nov-11	544
2012-02-23	T2187	2	1969-12-12	1		2	97	2	2	2	2	2	2	1	0	97	1994	2011	1	16	2	1117	97	97	2	2	2	2	1117	2	2	1117	2	1	2	2007	2	N/A	2	2	2	1117	1-Sep-2007	2	1	1	2	13-Apr-11	328
2012-02-23	T2188	2	1972-05-19	0		2	97	2	2	2	2	2	2	2	0	97	1117	1117	2	0	2	1117	97	97	2	2	2	2	1117	2	2	1117	2	2	97	1117	2	N/A	2	2	2	1117	1-Apr-2006	2	1	1	2	15-Jun-11	571
2012-02-23	T2189	2	1972-05-19	0		2	97	2	2	2	2	2	2	2	0	97	1117	1117	2	0	2	1117	97	97	2	2	2	2	1117	2	2	1117	2	2	97	1117	2	N/A	2	2	2	1117	1-Apr-2006	2	1	1	2	15-Jul-11	571
2012-02-23	T2190	2	1966-03-13	7		2	97	2	2	2	2	2	2	2	0	97	1117	1117	2	0	2	1117	97	97	2	2	2	2	1117	2	2	1117	2	2	97	1117	2	N/A	2	1	2	2012	1-Mar-2006	2	1	1	2	1-Jun-11	702
2012-02-24	T2191	2	1982-09-02	7		2	97	2	2	2	2	2	2	2	0	97	1117	1117	1	2	2	1117	97	97	2	2	2	1	2011	1	2	1117	2	2	7	1117	2		2	2	2	1117	1-Nov-2004	2	1	1	2	20-Sep-11	487
2012-02-24	T2192	2	1978-12-10	0		2	97	2	2	2	2	2	2	2	0	97	1117	1117	2	0	2	1117	97	97	2	2	2	1	2008	2	1	2008	2	2	0	1117	2		2	2	2	1117	1-Aug-2008	2	1	1	1	23-Jan-12	683
2012-02-24	T2193	2	1965-10-01	0		2	97	2	1	2	2	2	1	2	0	97	1117	1117	1	9	1	1991	2	2	2	1	2	2	1117	2	2	1117	2	1	2	2011	2		2	2	2	1117	01/111/2003	2	1	1	2	16-May-11	516
2012-02-27	T2194	2	1962-01-19	7		2	97	2	2	2	2	2	2	2	0	97	1990	2000	2	0	2	1117	97	97	2	2	2	1	2000	2	1	2000	2	1	1	2005	2		2	1	1	2012	01/111/2000	1	1	1	2	17-May-11	537
2012-02-27	T2195	2	1968-02-12	7		2	97	2	2	2	2	2	2	2	0	97	1117	1117	2	0	2	1117	97	97	2	2	2	2	1117	2	2	1117	2	2	7	1117	2		2	1	2	2012	1-May-2010	2	1	1	2	11-Jul-11	486
2012-02-27	T2196	1	1966-02-16	7		2	97	2	2	2	2	2	2	2	0	97	1117	1117	1	9	2	1117	97	97	2	2	97	2	1117	2	2	1117	2	1	1	2010	2		2	2	2	1117	1-Apr-2010	2	1	2	2	28-Sep-11	393
2012-02-27	T2197	2	1982-08-09	4		2	97	2	2	2	2	2	2	2	0	97	1117	1117	2	0	2	1117	97	97	2	2	2	1	2011	1	2	1117	2	2	7	1117	2		2	1	1	2011	1-May-2010	2	1	1	2	4-Aug-11	453
2012-02-28	T2198	2	1978-06-28	0		2	97	2	2	2	2	2	1	2	0	97	1117	1117	1	4	2	1117	97	97	2	2	2	2	1117	2	2	1117	2	2	7	1117	2		2	1	2	2012	1-Sep-2009	2	1	1	2	18-Mar-11	311
2012-02-28	T2199	1	1965-07-10	1		2	97	2	2	2	2	2	2	2	0	97	1117	1117	2	0	2	1117	97	97	1	1	2	1	2003	2	1	2003	2	2	7	1117	2		2	2	2	1117	01/111/2005	2	1	1	2	3-May-11	609
2012-02-28	T2200	1	1969-06-29	7		2	97	2	2	2	2	2	2	1	1	2	1998	1117	1	9	2	1117	97	97	2	2	97	1	2012	1	2	1117	2	1	1	2005	2		2	1	2	2011		2	1	1	2	14-Nov-11	434
2012-02-28	T2201	2	1990-09-05	7		2	97	2	2	2	2	2	2	2	0	97	1117	1117	1	2	2	1117	97	97	2	2	2	2	1117	2	2	1117	2	2	7	1117	2		2	2	2	2012	8-Feb-2012	2	2	2	1	9-Feb-12	388
2012-02-28	T2202	2	1977-10-09	7		2	97	2	2	2	2	2	2	2	0	97	1117	1117	1	3	2	1117	97	97	2	2	2	2	1117	2	2	1117	2	2	7	1117	2		2	1	2	2012	1-May-2010	1	1	1	2	12-Sep-11	494
2012-03-05	T2203	2	1978-03-27	0		2	97	2	2	2	2	2	2	2	0	97	1117	1117	2	0	2	1117	97	97	2	2	2	2	1117	2	2	1117	2	2	7	1117	2		2	1	2	2011	1-Aug-2009	2	1	1	2	11-May-11	465
2012-03-05	T2204	2	1984-07-12	0		2	97	2	2	2	2	2	2	2	0	97	1117	1117	2	0	2	1117	97	97	2	2	2	1	2011	1	1	2011	1	2	7	1117	2		2	2	2	1117	1-Oct-2010	2	1	1	2	31-Oct-11	516
2012-03-05	T2205	1	1977-12-16	7		2	97	2	2	2	2	1	2	1	1	20	1992	1117	1	36	2	1117	97	97	2	2	2	2	1117	2	2	1117	2	1	1	2009	2		2	2	2	1117	01/111/2006	2	1	1	2	4-Aug-11	315
2012-03-06	T2206	2	1972-10-26	1		2	97	2	2	2	2	2	2	2	0	97	1117	1117	1	18	2	1117	97	97	2	2	2	1	2007	2	1	2007	2	2	7	1117	2		2	1	1	2012	01/111/2005	2	1	1	2	3-Aug-12	415
2012-03-06	T2207	2	1972-04-05	97		2	97	2	2	2	2	2	2	2	0	97	1117	1117	2	0	2	1117	97	97	2	2	2	2	1117	2	2	1117	2	2	7	1117	2		2	2	2	1117	01/111/2007	2	1	1	2	22-Aug-11	431
2012-03-06	T2208	2	1982-02-20	6		2	97	2	2	2	2	2	2	2	0	97	1117	1117	1	2	2	1117	97	97	2	2	2	1	2011	1	1	2011	1	1	7	2009	2		2	1	2	2012	1-Mar-2009	2	1	1	2	2-Nov-11	423
2012-03-08	T2209	2	1982-05-12	6		2	97	2	2	2	2	2	2	2	0	97	1117	1117	2	0	2	1117	97	97	2	2	2	2	1117	2	2	1117	2	2	7	1117	2		2	1	1	2012	1-Oct-2011	2	1	1	2	15-Nov-11	311
2012-03-08	T2210	2	1961-10-18	6		2	97	2	2	2	2	2	2	1	2	2	1996	1117	1	6	1	1117	97	97	2	2	2	2	1117	2	2	1117	2	1	1	2007	2		2	2	2	1117	1-Apr-2006	2	1	1	2	7-Nov-11	690
2012-03-08	T2211	2	1975-12-11	0		2	97	2	2	2	2	2	2	2	0	97	1117	1117	2	0	2	1117	97	97	2	2	2	2	1117	2	2	1117	2	2	7	1117	2		2	1	1	2011	8-Oct-2011	2	2	2	2	1-Dec-11	427
2012-03-08	T2212	2	1962-04-11	4		2	97	2	2	2	2	2	2	2	0	97	1117	1117	2	0	2	1117	97	97	2	2	2	1	2011	1	2	1117	2	1	2	2005	2		2	2	2	1117	4-Nov-2004	2	1	1	2	10-Nov-11	670
2012-03-13	T2213	2	1980-03-16	7		1	3	2	2	2	2	2	2	2	0	97	1117	1117	2	0	2	1117	97	97	2	2	2	2	1117	2	2	1117	2	1	1	2009	2		2	1	2	2011	01/111/2008	2	1	1	2	10-Oct-11	392
2012-03-13	T2214	2	1970-06-18	4		2	97	2	2	2	2	2	2	2	0	97	1117	1117	1	4	2	1117	97	97	2	2	2	1	1998	2	1	1998	2	1	1	2003	2		2	1	1	2011	1-May-2003	2	1	1	2	6-Apr-11	470
2012-03-13	T2215	2	1971-01-01	0		2	97	2	2	2	2	2	2	2	0	97	1117	1117	1	9	2	1117	97	97	2	2	2	1	1989	2	2	1117	2	2	7	1117	2		2	1	1	2011	7-Apr-2011	2	1	1	2	12-Oct-11	303
2012-03-13	T2216	2	1962-09-26	1		2	97	2	2	2	2	2	2	2	0	97	1117	1117	2	0	2	1117	97	97	2	2	2	1	1983	2	2	1117	2	1	1	2006	2		2	2	2	1117	1-Apr-2006	2	1	1	1	9-Feb-12	482
2012-03-14	T2217	2	1983-04-28	6		2	97	2	2	2	2	2	2	2	0	97	1117	1117	2	0	2	1117	97	97	2	2	2	1	1998	2	2	1117	2	2	7	1117	2		2	2	2	1117	01/111/2010	2	1	1	1	21-Sep-11	317
2012-03-14	T2218	2	1982-09-15	0		97	0	2	2	2	2	2	2	2	2	97	1117	1117	2	0	2	1117	97	97	2	2	2	2	1117	2	2	1117	2	2	97	1117	2		2	2	1	2012	22-Mar-2011	2	1	1	1	21-Dec-12	302
2012-03-14	T2219	2	1988-06-16	2		97		97	2	2	2	2	2	2	0	97	1117	1117	1	2	2	1117	97	97	2	2	2	2	1117	2	2	1117	2	2	97	1117	2		2	2	2	1117	1-Jun-2011	2	2	2	1	16-Feb-12	381
2012-03-14	T2220	2	1962-08-04	0		2		97	2	2	2	2	2	1	0	5	1986	1117	1	12	2	1117	97	97	2	2	2	1	1989	2	1	1989	2	1	1	2001			2	2	2	1117	11-Nov-2001	2	1	1	2	11-Nov-11	472
2012-03-15	T2221	2	1983-06-10	0		97	0	2	2	2	2	2	2	2	0	97	1117	1117	2	0	2	1117	97	97	2	2	2	1	1117	2	2	1117	2	2	0	1117	2		2	2	2	1117	1-Apr-2010	2	1	1	1	16-Feb-12	431
2012-03-15	T2222	2	1985-06-15	7		97	0	97	2	2	2	2	2	2	0	97	1117	1117	2	0	2	1117	97	97	2	2	2	1	2012	1	1	2012	1	2	9	1117	2		2	1	1	2012	20-Feb-2012	2	2	2	2	20-Feb-12	531
2012-03-15	T2223	2	1981-08-04	0		97	0	2	2	2	2	2	2	1	0	97	1994	1998	1	12	2	1117	97	97	2	2	2	2	1117	2	2	1117	2	2	0	1117	2		2	2	2	1117	7-Jul-2012	2	1	1	1	6-Jan-12	316
2012-03-15	T2224	2	1985-03-25	0		97	0	2	2	2	2	2	2	2	0	97	1117	1996		2	2	1117	97	97	2	2	2	2	1117	2	2	1117	2	2	97	1117	2		2	2	2		15-Nov-1988	2	1	1	2	7-Nov-11	729
2012-03-15	T2225	2	1972-02-24	0		97	0	2	2	2	2	2	2	2	2	97	1117	1117	2	0	2	1117	97	97	2	2	2	1	2008	2	1	2008	2	2	7	1117	2		2	1	1	2012	1-Oct-2011	2	2	2	2	17-Feb-12	399
2012-03-16	T2226	2	1975-01-05	0		97	0	2	2	2	2	2	2	2	0	97	1117	1117	2	0	2	1117	97	97	2	2	2	2	0	2	2	1117	2	2	7	0	2		2	2	2	1117	1-Feb-2012	2	2	1		17-Feb-12	503
2012-03-16	T2227	2	1980-04-28	0		97	0	2	2	2	2	2	2	2	0	97	1117	1117	2	0	2	1117	97	97	2	2	2	2	0	2	2	1117	2	2	0	0	2		2	2	2	1117	16-Feb-2012	2	2	2	1	16-Feb-12	459
2012-03-16	T2228	2	1979-01-11	0		97	0	2	2	2	2	2	2	2	0	97	1117	1117	2	0	2	1117	97	97	2	2	2	1	2011	1	1	2009	2	97	7	1117	2		2	2	1	2011	1-Aug-2011	2	1	1	1	6-Feb-12	909
2012-03-19	T2229	2	1979-04-21	7		97	0	97	2	2	2	2	1	2	0	97	1117	1117	2	0	2	1117	97	97	97	97	2	2	0	2	2	1117	2	2	0	0	2		2	1	1	2011	1-Jul-2011	1	1	2	2	17-Oct-11	386
2012-03-19	T2230	2	1980-03-03	0		97	97	1	2	2		2	2	2	0	97	1117	1117	2	0	2	1117	97	97	2	1	2	2	1117	2	2	1117	2	2	7	1117	2		2	2	2	1117	30-Jun-2008	2	1	1	2	30-Jun-11	558
2012-03-19	T2232	2	1955-08-27	8		97	0	2	2	2	2	2	2	1	1	4	1970	1117	1	12	2	1117	97	97	2	2	1	1	2011	1	1	2011	1	1	1	2011	2		2	2	2	1117	1-Jun-2011	1	1	1	2	7-Jun-11	315
2012-03-20	T2233	2	1970-08-10	6		2	97	2	2	2	2	2	2	2	0	97	1117	1117	2	0	2	1117	97	97	2	2	2	2	1117	2	2	1117	2	2	97	1117	2		2	2	2	1117	1-Oct-2011	2	1	1	1	7-Feb-12	483
2012-03-20	T2234	2	1958-07-04	1		97	0	2	2	2	2	2	2	2	0	97	1117	1117	1	12	1	1117	97	2	2	2	2	2	1117	2	2	1117	2	1	3	2010	2		2	1	1	2011	1-May-2011	2	1	1	2	10-Nov-11	467
2012-03-20	T2235	2	1983-11-09	0		97	0	97	2	2	2	2	2	1	2	97	1999	2009	1	6	2	1117	97	97	2	2	2	1	2007	2	1	2007	2	1	2007	0	1		2	1	1	2012	12-Apr-2011	2	2	2	1	22-Feb-12	346
2012-03-20	T2236	1	1963-08-25	7		1	14	1	2	2	2	2	2	1	1	5	1989	1117	2	0	2	1117	97	97	2	2	97	2	1117	2	2	1117	2	2	97	1117	2		2	1	1	2011	21-Nov-2011	2	2	2	2	21-Nov-11	387
2012-03-22	T2237	2	1968-09-04	0		97	0	2	2	2	2	2	2	2	0	97	1117	1117	2	0	2	1117	97	97	2	2	2	2	1117	2	2	1117	2	2	7	1117	2		2	2	2	1117	16-Jun-2011	2	1	1	2	19-Dec-11	532
2012-03-22	T2238	2	1974-06-08	1		2	0	2	2	2	2	2	2	2	0	97	1117	1117	2	0	2	1117	97	97	2	2		2	1117	2	2	1117	2	2	7	1117	2		2	2	2	1117	1-Nov-2011	2	2	2	1	27-Feb-12	316
2012-03-22	T2239	2	1954-02-02	97		97	0	2	2	2	2	2	2	1	0	97	1988	1996	1	12	2	1117	97	97	2	2		2	1117	2	2	1117	2	1	1	2008	2		2	1	1	2012	1-Sep-2006	2	1	1	2	1-Dec-11	782
2012-03-22	T2240	2	1979-09-17	0		97		2	2	2	2	1	1	2	0	97	1117	2	2	0	2	1117	97	97	2	2	2	2	1117	2	2	117	2	2	7	1117	2		2	2	2	1117	1-Jun-2003	2	1	1	2	11-Nov-11	628
2012-03-23	T2241	2	1975-07-23	4		2	97	2	2	2	2	2	2	2	0	97	1117	1117	2	0	2	1117		97	2	2	2	2	1117	2	2	1117	2	2	n/a	1117	2	N/A	2	2	2	1117	01/111/2005	1	1	1	2	5/4/2011	356
2012-03-23	T2242	2	1981-05-06	0		2	97	2	2	2	2	2	2	2	0	97	1117	1117	2	0	2	1117		97	2	2	2	2	1117	2	2	1117	2	2	n/a	1117	2	N/A	2	2	2	1117	12/10/2007	1	1	1	2	11/25/2011	786
2012-03-26	T2243	2	1950-11-10	1		2	97	2	2	2	2	2	2	1	0	97	1119	1119	1	12	2	1117		97	2	2	2	1	2010	2	2	1117	2	2	n/a	1117	2	N/A	2	2	2	1117	01/111/2004	2	1	1	1	2/16/2012	502
2012-03-26	T2244	2	1989-02-22	7		2	97	2	2	2	2	2	2	2	0	97	1117	1117	2	0	2	1117		97	2	2	2	1	2012	1	2	1117	2	2	n/a	1117	2	N/A	2	1	2	2011	3/1/2011	2	1	1	1	3/23/2011	323
2012-03-27	T2245	2	1983-05-16	0		2	97	2	2	2	2	2	1	2	0	97	1117	1117	2	0	2	1117		97	2	2	2	1	2008	2	1	2008	2	2	n/a	1117	2	N/A	2	2	2	1117	3/14/2012	2	2	2	1	3/15/2012	384
2012-03-27	T2246	2	1978-01-26	0		2	97	2	2	2	2	2	2	2	0	97	1117	1117	2	0	2	1117		97	2	2	2	2	1117	2	2	1117	2	2	n/a	1117	2	N/A	2	1	1	2012	2/1/2008	2	1	1	2	12/1/2011	338
2012-03-28	T2247	2	1983-05-17	4		2	97	2	2	2	2	2	2	2	0	97	1117	1117	2	0	2	1117		97	2	2	2	2	1117	2	2	1117	2	2	97	1117	2	N/A	2	1	1	2012	2/2/2012	2	2	2	1	2/22/2012	457
2012-03-28	T2248	2	1979-01-02	0		2	97	2	2	2	2	1	2	2	0	97	1117	1117	1	9	2	1117		97	2	2	2	2	1117	2	2	1117	2	2	n/a	1117	2	N/A	2	1	2	2011	9/10/2010	1	2	2	1	3/2/2012	301
2012-03-28	T2249	2	1962-01-05	7		2	97	2	2	2	2	2	2	2	0	97	1117	1117	2	0	2	1117		97	2	2	2	1	2006	2	2	1117	2	2	n/a	1117	2	N/A	2	2	2	1117	01/111/2008	1	1	1	2	4/21/2011	306
2012-03-28	T2250	2	1972-10-08	0		2	97	2	2	2	2	2	1	2	0	97	1117	1117	1	4	2	1117		97	2	2	2	2	1117	2	2	1117	2	2	n/a	1117	2	N/A	2	1	2	2012	3/19/2012	2	2	2	1	20/03/20012	526
2012-04-02	T2251	2	1990-01-01	0		2	97	2	2	2	2	2	2	2	0	97	1117	1117	1	2	2	1117		97	2	2	2	1	2011	1	1	2011	1	2	n/a	1117	2	N/A	2	1	2	2012	2/22/2012	2	2	2	1	3/20/2012	453
2012-04-02	T2252	2	1969-09-13	0		2	97	2	2	2	2	2	2	1	0	97	2000	2006	1	18	2	1117		97	2	2	97	1	1117	2	2	1117	2	1	1	2005	2	N/A	2	2	2	1117	01/111/2005	2	1	1	1	2/22/2012	378
2012-04-02	T2253	1	1975-03-28	8		2	97	2	2	2	2	1	2	1	1	6	1989	1117	1	12	2	1117		97	2	2	97	2	1117	2	2	1117	2	2	n/a	1117	2	N/A	2	1	1	2012	11/7/2006	1	2	2	1	1/10/2012	345
2012-04-03	T2254	2	1992-02-11	0		2	97	2	2	2	2	2	2	2	0	97	2008	2010	1	8	2	1117		97	2	2	2	1	2011	1	2	1117	2	2	n/a	1117	2	N/A	2	2	2	1117	4/1/2009	1	2	2	1	3/13/2012	342
2012-04-03	T2255	2	1983-07-28	7		2	97	2	2	2	2	2	2	2	0	97	1117	1117	2	0	2	1117		97	2	2	2	1	2009	2	1	2009	2	2	n/a	1117	2	N/A	2	1	2	2012	3/20/2012	2	2	2	1	3/20/2012	528
2012-04-04	T2256	2	1985-12-22	0		2	97	2	2	2	2	2	2	2	0	97	1117	1117	2	0	2	1117		97	2	2	2	2	1117	2	2	1117	2	2	n/a	1117	2	N/A	2	1	1	2012	2/1/2010	2	1	1	2	8/24/2011	601
2012-04-04	T2257	2	1982-05-09	7		2	97	2	2	2	2	2	2	2	0	97	1117	1117	2	0	2	1117		97	2	2	2	2	1117	2	2	1117	2	2	n/a	1117	2	N/A	2	1	2	2011	12/6/2010	2	1	1	1	3/7/2012	429
2012-04-04	T2258	2	1964-07-18	1		2	97	2	2	2	2	2	1	2	0	97	1117	1117	2	0	1	2009		2	2	2	2	2	1117	2	2	1117	2	2	n/a	1117	2	N/A	2	2	2	1117	2/1/2003	2	1	1	1	3/7/2012	470
2012-04-04	T2259	2	1977-09-16	7		2	97	2	2	2	2	2	2	2	0	97	1117	1117	2	0	2	1117		97	2	2	2	1	1993	2	1	1993	2	2	n/a	1117	2	N/A	2	2	2	1117	8/1/2007	2	1	1	1	2/20/2012	498
2012-04-05	T2260	1	1956-06-25	4		2	97	2	2	2	2	1	2	1	2	4	1974	1117	1	12	2	1117		97	2	2	97	1	1994	2	1	1994	2	2	n/a	1117	2	N/A	2	2	2	1117	12/1/2005	2	1	1	2	8/16/2011	523
2012-04-05	T2261	2	1986-10-19	0		2	97	2	2	2	2	2	1	1	0	97	2003	2011		12	2	1117		97	2	2	2	1	2009	2	2	1117	2	2	n/a	1117	2	N/A	2	1	1	2011	3/11/2011	2	2	2	1	3/8/2012	682
2012-04-11	T2262	1	1979-04-23	7		2	97	2	2	2	2	2	2	2	0	97	1117	1117	2	0	2	1117		97	2	2	97	1	2012	1	1	2011	1	2	n/a	1117	2	N/A	2	1	2	2012	01/111/2006	2	2	2	1	3/29/2012	367
2012-04-11	T2263	2	1984-01-23	4		2	97	2	2	2	2	2	2	2	0	97	1117	1117	1	2	2	1117		97	2	2	2	2	1117	2	2	1117	2	2	n/a	1117	2	N/A	2	1	2	2011	1/1/2004	2	1	1	1	3/8/2012	579
2012-04-12	T2264	2	1970-12-30	6		2	97	2	2	2	2	2	2	2	0	97	1117	1117	2	0	2	1117		97	2	2	2	1	2000	2	2	1117	2	1	2	2006	2	N/A	2	2	2	11117	01/111/2005	2	1	1	2	8/2/2011	402
2012-04-13	T2265	2	1983-03-19	4		2	97	2	2	2	2	2	1	2	0	97	1117	1117	2	0	2	1117		97	2	2	2	2	1117	2	2	1117	2	1	1	2009	2	N/A	2	2	2	1117	10/1/2009	2	1	1	2	11/2/2011	340
2012-04-13	T2266	2	1986-12-25	0		2	97	2	2	2	2	2	2	2	0	97	1117	1117	1	1	2	1117		97	2	2	1	1	1999	2	1	1999	2	2	n/a	1117	2	N/A	2	2	2	1117	10/1/2005	1	1	1	2	5/10/2011	517
2012-04-16	T2267	2	1972-06-01	0		2	97	2	2	2	2	2	2	2	0	97	1117	1117	2	0	2	1117		97	2	2	2	1	2010	2	1	2010	2	2	n/a	1117	2	N/A	2	1	1	2011	11/1/2009	2	1	1	2	6/22/2011	311
2012-04-16	T2268	2	1986-12-14	0		2	97	2	2	2	2	2	2	2	0	97	1117	1117	2	0	2	1117		97	2	2	2	1	2009	2	1	2009	2	2	n/a	1117	2	N/A	2	2	2	1117	9/1/2011	2	1	1	1	3/1/2012	353
2012-04-16	T2269	1	1970-01-10	7		2	97	2	2	2	1	2	2	1	2	8	1991	1117	1	9	2	1117		97	2	2	97	2	1117	2	2	1117	2	2	n/a	1117	2	N/A	2	1	2	2011	1/1/2011	1	1	1	1	2/13/2012	316
2012-04-17	T2270	2	1976-02-03	0		2	97	2	2	2	2	2	2	2	0	97	1117	1117	2	0	2	1117		97	2	2	2	2	1117	2	2	1117	2	2	n/a	1117	2	N/A	2	2	2	1117	8/12/2011	2	1	1	1	2/7/2011	440
2012-04-17	T2271	2	1966-07-12	1		2	97	2	2	2	2	2	2	2	0	97	1117	1117	2	0	2	1117		97	2	2	2	1	2012	1	1	2012	1	2	7	1117	2		2	2	2	1117	23-Mar-2012	2	2	2	1	26-Mar-12	333
2012-04-17	T2272	2	1966-07-12	1		2	97	2	2	2	2	2	2	2	0	97	1117	1117	2	0	2	1117		97	2	2	2	1	2012	1	1	2012	1	2	n/a	1117	2	N/A	2	2	2	11117	3/23/2012	2	2	2	1	3/26/2012	333
2012-04-17	T2273	1	1992-05-17	0		2	97	2	2	2	2	2	2	2	0	97	1117	1117	2	0	2	1117		97	2	2	97	2	1117	2	2	1117	2	2	n/a	1117	2	N/A	2	1	2	2011	3/1/2011	2	2	2	2	10/19/2011	411
2012-04-18	T2274	2	1975-01-06	0		2	97	2	2	2	2	2	2	2	0	97	1117	1117	2	0	2	1117		97	2	2	2	2	1117	2	2	1117	2	2	n/a	1117	2	N/A	2	2	2	1117	11/19/2010	2	1	1	1	3/13/2012	378
2012-04-18	T2275	1	1982-03-12	7		2	0	2	2	2	2	2	2	1	0	97	1997	2012		21	2	1117		97	2	2	97	2	1117	2	2	1117	2	2	n/a	1117	2	N/A	2	1	2	2012	3/10/2012	2	2	2	1	3/20/2012	434
2012-04-18	T2276	2	1976-04-25	0		2	97	2	1	2	2	2	2	2	0	97	1117	1117	2	0	2	1117		97	2	2	2	2	1117	2	2	1117	2	2	n/a	1117	2	N/A	2	1	1	2011	11/21/2011	2	2	2	2	11/21/2011	359
2012-04-18	T2277	2	1971-09-07	0		2	97	2	2	2	2	2	2	1	0	97	1117	1117	1	2	2	1117		97	2	2	2	1	1997	2	1	1997	2	2	n/a	1117	2	N/A	2	1	1	2011	11/22/2011	2	2	2	2	11/22/2011	375
2012-04-18	T2278	2	1966-11-19	0		2	97	2	2	2	2	2	2	1	0	97	1992	2011	1	3	2	1117		97	2	2	2	1	2011	1	1	2009	2	1	1	2009	2	N/A	2	2	2	1117	01/111/2010	2	1	1	2	10/24/2011	616
2012-04-19	T2279	2	1972-02-05	5		2	97	2	2	2	2	2	2	2	0	97	1117	1117	2	0	2	1117		97	2	2	2	2	1117	2	2	1117	2	2	97	1117	2	N/A	2	2	2	1117	5/1/2010	1	1	1	2	6/8/2011	445
2012-04-19	T2280	2	1980-09-15	0		2	97	2	1	2	2	2	2	2	0	97	1117	1117	2	0	2	1117		97	2	2	2	1	2007	2	2	1117	2	2	n/a	1117	2	N/A	2	2	2	11117	8/1/2008	2	1	1	2	10/18/2011	451
2012-04-19	T2281	2	1979-04-14	0		2	97	2	2	2	2	2	2	2	0	97	1117	1117	2	0	2	1117		97	2	2	2	2	1117	2	2	1117	2	2	n/a	1117	2	N/A	2	1	1	2012	12/1/2012	1	1	1	2	1/16/2012	392
2012-04-19	T2282	2	1984-08-17	3		2	97	2	2	2	2	2	1	2	0	97	1117	1117	2	0	2	1117		97	2	2	2	2	1117	2	2	1117	2	2	n/a	1117	2	N/A	2	2	2	1117	9/1/2010	2	1	1	1	4/2/2012	602
2012-04-20	T2283	1	1966-03-26	7		2	97	2	2	2	2	1	2	1	0	97	1978	2006		12	2	1117		97	2	2	97	2	1117	2	2	1117	2	1	2	2011	2	N/A	2	2	2	11117	6/2/2011	2	2	2	1	27/003/2012	482
2012-04-23	T2284	1	1958-03-28	1		1	6MONTHS	1	2	2	2	1	2	1	0	97	1983	1999	1	9	2	1117		97	2	2	97	2	1117	2	2	1117	2	1	2	2007	2	N/A	2	2	2	1117	3/1/2007	1	1	1	1	3/22/2012	529
2012-04-23	T2285	2	1984-01-25	0		2	97	2	2	2	2	2	2	2	0	97	1117	1117	1	8	2	1117		97	2	2	2	2	1117	2	2	1117	2	2	n/a	1117	2	N/A	2	1	1	2011	11/14/2011	2	1	1	1	2/21/2012	311
2012-04-23	T2286	1	1982-05-22	0		2	97	2	2	2	2	1	2	1	0	97	1998	2008	1	21	2	1117		97	2	2	97	1	2011	1	2	1117	2	2	n/a	1117	2	N/A	2	2	2	1117	7/1/2012	2	2	2	2	3/8/2012	351
2012-04-23	T2287	2	1965-09-29	7		2	97	2	2	2	2	2	2	2	0	97	1117	1117	2	0	2	1117		97	2	2	2	2	1117	2	2	1117	2	2	n/a	1117	2	N/A	2	2	2	1117	01/111/1998	2	2	2	2	12/22/2011	0
2012-04-24	T2289	2	1988-01-20	0		2	97	2	2	2	2	2	1	2	0	97	1117	1117	1	2	2	1117		97	2	2	2	1	2002	2	1	2002	2	2	n/a	1117	2	N/A	2	2	2	1117	3/1/2011	2	2	2	2	9/1/2011	445
2012-04-25	T2290	2	1979-04-22	0		2	97	2	2	2	2	2	2	1	0	97	1117	1117	2	0	2	1117		97	2	2	2	2	1117	2	2	1117	2	2	n/a	1117	2	N/A	2	2	2	1117	5/1/2009	2	1	1	1	2/22/2012	318
2012-04-25	T2291	2	1974-09-14	7		2	97	2	2	2	2	2	2	2	0	97	1117	1117	2	0	2	1117		97	2	2	2	1	2007	2	1	2007	2	2	n/a	1117	2	N/A	2	1	2	2011	12/10/2008	2	1	1	1	4/18/2012	411
2012-04-25	T2292	2	1969-07-01	0		2	97	2	2	2	2	2	2	1	0	97	1117	1117	1	9	2	1117		97	2	2	2	1	2006	2	1	2006	2	2	n/a	1117	2	N/A	2	2	2	1117	7/1/2010	2	1	1	2	10/4/2011	663
2012-04-26	T2293	2	1972-06-26	4		2	97	2	2	2	2	2	2	2	0	97	1117	1117	2	0	2	1117		97	2	2	2	2	1117	2	2	1117	2	2	n/a	1117	2	N/A	2	2	2	1117	5/1/2007	1	1	1	2	11/30/2011	433
2012-04-26	T2294	2	1966-12-29	1		2	97	2	2	2	2	2	2	2	0	97	1117	1117	1	6	2	1117		97	2	2	2	2	1117	2	2	1117	2	2	n/a	1117	2	N/A	2	1	2	2012	19/04/2012	2	2	2	1	4/19/2012	630
2012-04-26	T2295	2	1983-07-01	4		2	97	2	2	2	2	2	2	2	0	97	1117	1117	2	0	2	1117		97	2	2	2	1	1117	2	2	1117	2	2	n/a	1117	2	N/A	2	2	2	1117	7/1/2011	2	2	2	1	4/19/2012	745
2012-04-26	T2296	2	1975-12-08	1		2	97	2	2	2	2	2	2	2	0	97	1117	1117	2	0	2	1117		97	2	2	1	1	2008	1	1	2008	2	1	1	2011	2	N/A	2	2	2	11117	7/1/2010	2	1	1	2	7/4/2011	618
2012-04-26	T2297	2	1981-07-18	4		2	97	2	2	2	2	2	2	2	0	97	1117	1117	2	0	2	1117		97	2	2	2	2	1117	2	2	1117	2	2	n/a	1117	2	N/A	2	2	2	1117	2/1/2008	1	1	1	1	9/5/2011	367
2012-05-02	T2298	2	1971-07-02	7		97	0	2	2	2	2	2	2	2	0	97	1117	1117	2	0	2	1117		97	2	2	2	2	1117	2	2	1117	2	2	n/a	1117	2	N/A	2	2	2	1117	16/04/2012	2	2	2	1	4/16/2012	488
2012-05-02	T2299	2	1966-03-17	5		2	97	2	1	2	2	2	2	2	0	97	1117	1117	2	2	2	1117		97	2	2	2	1	2006	2	1	2006	2	1	2	2007	2	N/A	2	1	1	2012	2/1/2005	2	1	1	2	7/12/2011	462
2012-05-02	T2300	2	1967-02-06	7		2	97	2	2	2	2	2	2	2	0	97	1117	1117	2	0	2	1117		97	2	2	2	1	2007	2	1	2007	2	1	2	2003	2	N/A	2	2	2	1117	3/1/2012	2	2	2	1	3/19/2012	420
2012-05-03	T2301	2	1987-12-12	0		2	97	2	2	2	2	2	2	2	0	97	1117	1117	1	2	2	1117		97	2	2	2	1	2005	2	2	1117	2	2	97	1117	2		2	2	2	11117	28/04/2010	1	1	1	2	7/27/2011	329
2012-05-03	T2302	1	1966-01-15	0		2	97	2	2	2	2	2	2	2	0	97	1117	1117	1	24	2	1117		97	2	2	97	2	1117	2	2	1117	2	2	97	1117	2		2	1	1	2011	10/5/2011	2	2	2	1	4/11/2012	474
2012-05-03	T2303	2	1982-02-04	0		2	97	2	2	2	2	2	2	2	0	97	1117	1117	1	6	2	1117		97	2	2	2	2	1117	2	2	1117	2	2	97	1117	2		2	1	2	2011	2/1/2008	2	1	1	1	3/13/2012	342
2012-05-08	T2304	1	1962-04-13	0		2	97	2	2	2	2	2	2	1	1	9	1989	1117	1	12	2	1117		97	2	2	97	2	1117	2	2	1117	2	2	97	1117	2		2	2	2	11117	2/21/2012	2	2	2	1	5/2/2012	419
2012-05-08	T2305	2	1975-01-18	6		2	97	2	2	2	2	2	2	2	0	97	1117	1117	2	0	2	1117		97	2	2		1	2006	2	1	2006	2	1	1	2008	2		2	2	2	1117	01/111/2003	2	1	1	2	11/29/2011	611
2012-05-08	T2306	1	1986-02-05	0		2	97	2	2	2	2	2	2	1	0	97	2003	2011	1	18	2	1117		97	2	2	97	2	1117	2	2	1117	2	2	97	1117	2		2	1	2	2012	10/12/2011	2	2	2	1	3/22/2012	534
2012-05-09	T2307	2	1976-03-13	7		2	97	2	2	2	2	2	2	2	0	97	1117	1117	2	0	2	1117		97	2	2	2	2	1117	2	2	1117	2	1	1	2009	2		2	2	2	11117	7/1/2009	2	1	1	2	10/31/2011	738
2012-05-09	T2308	2	1975-12-10	0		2	97	2	2	2	2	2	2	2	0	97	1117	1117	2	0	2	1117		97	2	2	2	2	1117	2	2	1117	2	2	97	1117	2		2	2	2	1117	9/1/2001	2	1	1	2	1/10/2012	326
2012-05-09	T2309	2	1968-07-01	7		2	97	2	2	2	2	2	2	1	1	7	1986	1117	2	0	2	1117		97	2	2	2	1	2012	1	2	1117	2	1	1	2009	2		2	2	2	11117	8/1/2007	2	1	1	1	4/10/2012	379
2012-05-10	T2310	1	1954-10-14	0		2	97	2	2	2	2	2	2	2	0	97	1117	1117	2	0	2	1117		97	2	2	2	2	1117	2	2	1117	2	1	1	2009	2		2	2	2	11117	01/111/2009	2	1	1	2	1/6/2012	345
2012-05-10	T2311	2	1987-03-07	0		2	97	2	2	2	2	2	2	2	0	97	1117	1117	2	0	2	1117		97	2	2	2	2	1117	2	2	1117	2	2	97	1117	2		2	1	1	2011	4/1/2011	1	2	2	1	4/25/2012	722
2012-05-10	T2312	2	1977-05-13	0		2	97	2	2	2	2	2	2	2	0	97	1117	1117	2	0	2	1117		97	2	2	2	1	1117	2	2	1117	2	1	1	2009	2		2	2	2	11117	3/1/2010	2	1	1	1	4/10/2012	555
2012-05-10	T2313	2	1976-06-18	5		2	97	2	2	2	2	2	2	2	0	97	1117	1117	2	0	2	1117		97	2	2	2	2	1117	2	2	1117	2	2	7	1117	2		2	1	1	2012	01/111/2010	1	1	1	2	7/20/2011	458
2012-05-11	T2314	2	1964-11-25	1		2	97	2	2	2	2	2	2	2	0	97	1117	1117	1	9	2	1117		97	2	2	2	1	2006	2	1	2006	2	1	1	2009	1		2	2	2	11117	6/1/2008	1	1	1	1	4/12/2012	406
2012-05-11	T2315	2	1975-01-02	6		2	97	2	2	2	2	2	2	2	0	97	1117	1117	2	0	2	1117		97	2	2	2	2	1117	2	2	1117	2	2	7	1117	2		2	1	2	2011	7-Dec-2010	1	1	1	1	12-Apr-12	359
2012-05-11	T2316	2	1980-05-26	7		2	97	2	2	2	2	2	2	2	0	97	1117	1117	2	0	2	1117		97	2	2		1	2011	1	2	1117	2	1	1	2007	2		2	1	2	2012	01/111/2007	2	1	1	2	6-Jan-12	471
2012-05-14	T2317	2	1977-01-01	0		2	97	2	2	2	2	2	2	2	0	97	1117	1117	2	0	2	1117		97	2	2	2	2	1117	2	2	1117	2	2	7	1117	2		2	2	2	1117	1-May-2004	2	1	1	2	7-Jul-11	588
2012-05-14	T2318	2	1978-10-16	0		2	97	2	2	2	2	2	2	2	0	97	1117	1117	2	0	2	1117		97	2	2	2	2	1117	2	2	1117	2	1	1	2005	2		2	2	2	1117	1-May-2005	2	1	1	1	29-Mar-12	329
2012-05-14	T2319	2	1982-11-08	0		2	97	2	2	2	2	2	2	2	0	97	1117	1117	2	0	2	1117		97	2	2	2	2	1117	2	2	1117	2	2	7	1117	2		2	2	2	1117	1-May-2001	2	1	1	2	9-Jan-12	633
2012-05-15	T2320	2	1977-03-14	7		2	97	2	2	2	2	2	2	2	0	97	1117	1117	2	0	2	1117		97	2	2	2	2	1117	2	2	1117	2	2	7	1117	2		2	2	2	1117	8-Mar-2011	2	1	1	2	6-Feb-12	419
2012-05-15	T2321	2	1974-07-07	0		2	97	2	2	2	2	2	2	2	0	97	1117	1117	2	0	2	1117		97	2	2	2	1	2008	2	1	2008	2	2	7	1117	2		2	1	2	2011	13-Feb-2008	2	1	1	1	13-Apr-12	307
2012-05-16	T2322	2	1979-08-26	1		2	97	2	2	2	2	2	1	2	0	97	1117	1117	2	0	2	1117		97	2	2	2	2	1117	2	2	1117	2	2	7	1117	2		2	2	2	1117	30-Sep-2011	1	1	1	1	16-Apr-12	594
2012-05-16	T2323	2	1980-02-11	0		2	97	2	2	2	2	2	2	1	0	4	1997	1117	1	24	2	1117		97	2	2	2	1	2009	2	1	2009	2	1	1	2010	2	11/111/1117	2	1	1	2012	01/111/2006	1	2	2	1	12-Apr-12	386
2012-05-16	T2324	2	1986-06-29	0		1	1MONTH	2	2	2	2	2	2	2	0	97	1117	1117	1	2	2	1117		97	2	2	2	1	2011	1	2	1117	2	2	0	1117	2		2	1	2	2011	1-Sep-2010	2	2	2	1	8-May-12	1108
2012-05-17	T2325	1	1976-05-08	7		2	97	2	2	2	2	2	2	2	0	97	1117	1117	2	0	2	1117		97	2	2	97	1	2012	1	1	2012	1	2	7	1117	2		2	1	1	2012	23-Apr-2012	2	2	2	1	24-Apr-12	656
2012-05-17	T2326	2	1989-07-30	0		2	97	2	2	2	2	2	2	2	0	97	1117	1117	2	0	2	1117		97	2	2	2	2	1117	2	2	1117	2	2	7	1117	2		2	2	2	1117	14-Sep-2011	2	1	1	1	18-Apr-12	478
2012-05-17	T2327	1	1980-03-11	0		2	97	2	2	2	2	2	2	2	0	97	1117	1117	2	0	2	1117		97	2	2	97	1	1994	2	1	1994	2	2	7	1117	2		2	1	2	2011	01/111/2008	2	1	1	1	17-Apr-12	612
2012-05-17	T2328	2	1969-09-28	4		2	97	2	2	2	2	2	2	2	0	97	1117	1117	2	0	2	1117		97	2	2	2	2	1117	2	2	1117	2	2	7	1117	2		2	2	2	1117	1-Aug-2008	2	1	1	1	13-Mar-12	607
2012-05-18	T2329	2	1969-10-20	1		2	97	2	2	2	2	2	2	2	0	97	1117	1117	1	9	2	1117		97	2	2	2	2	1117	2	2	1117	2	2	7	1117	2		2	1	2	2012	10-Apr-2012	2	2	2	1	10-Apr-12	349
2012-05-18	T2330	2	1975-12-08	0		2	97	2	2	2	2	2	2	2	0	97	1117	1117	2	0	2	1117		97	2	2	2	2	1117	2	2	1117	2	2	7	1117	2		2	2	2	1117	1-Sep-2004	2	1	1	1	19-Apr-12	544
2012-05-21	T2331	2	1987-08-03	6		97	0	2	2	2	2	2	2	2	0	97	1117	1117	2	0	2	1117		97	2	2	2	2	1117	2	2	1117	2	2	7	1117	2		2	2	2	1117	3-May-2008	2	1	1	1	19-Apr-12	379
2012-05-21	T2332	1	1987-02-28	7		97	0	2	2	2	2	1	2	1	0	97	1994	2002	1	18	2	1117		97	2	2	97	2	1117	2	2	1117	2	2	7	1117	2		2	2	2	1117	14-May-2012	2	2	2	1	14-May-12	524
2012-05-21	T2333	2	1974-07-10	7		97	0	2	2	2	2	2	2	2	0	97	1117	1117	2	0	2	1117		97	2	2	2	2	1117	2	2	1117	2	2	7	1117	2		2	1	1	2012	1-Sep-2010	2	1	1	2	29-Nov-11	367
2012-05-21	T2334	2	1988-07-08	0		97	0	2	2	1	2	2	2	2	0	97	1117	1117	1	5	2	1117		97	2	2	2	2	1117	2	2	1117	2	2	7	1117	2		2	1	1	2011	30-Aug-2012	2	2	2	2	30-Nov-12	367
2012-05-21	T2335	2	1983-06-01	0		97	0	2	2	2	2	2	1	2	0	97	1117	1117	2	0	2	1117		97	2	2	2	1	1995	2	1	1995	2	2	7	1117	2		2	1	1	2012	12-Apr-2012	2	2	2	1	14-May-12	637
2012-05-22	T2336	2	1963-09-10	1		97	0	2	2	2	2	2	2	2	0	97	1117	1117	2	0	1	2011		97	2	2	2	1	2012	1	1	2012	1	2	7	1117	2		2	1	1	2012	1-Mar-2011	2	1	1	2	9-Feb-12	327
2012-05-22	T2337	2	1963-09-10	7		97	0	2	2	2	2	2	2	2	0	97	1117	1117	2	0	2	1117		97	2	2	2	1	2011	1	2	1117	2	1	1	2008	2		2	1	1	2012	1-Dec-2009	2	1	1	1	6-Mar-12	337
2012-05-22	T2338	2	1977-09-16	4		97	0	2	2	2	2	2	2	2	0	97	1117	1117	2	0	2	1117		97	2	2	2	2	1117	2	2	1117	2	2	7	1117	2		2	2	2	1117	19-Apr-2011	1	1	1	2	5-Jan-12	382
2012-05-23	T2339	2	1982-10-10	0		2	0	2	2	2	2	2	2	2	0	97	1117	1117	1	5	2	1117		97	2	2	2	2	1117	2	2	1117	2	2	7	1117	2		2	1	1	2012	9-Feb-2012	2	2	2	1	16-May-12	583
2012-05-23	T2340	2	1984-06-06	8	voluntering as a health worker	2	97	2	1	2	2	2	1	2	0	97	1117	1117	2	0	2	1117		97	2	2	2	2	1117	2	2	1117	2	1	1	2007	2		2	1	1	2012	1-Jan-2011	2	1	1	1	19-Apr-12	960
2012-05-23	T2341	2	1973-03-03	0		97	0	2	2	2	2	2	2	1	0	97	1999	2012	2	0	2	1117		97	2	2	2	2	1117	2	2	1117	2	2	7	1117	2		2	2	2	1117	14-May-2012	2	2	2	1	14-May-12	576
2012-05-25	T2342	2	1986-10-10	0		97	0	2	2	2	2	2	2	2	0	97	1117	1117	1	6	2	1117		97	2	2	2	2	1117	2	2	1117	2	2	7	1117	2		2	2	2	1117	3-Nov-2012	2	2	2	1	18-May-12	498
2012-05-25	T2343	2	1984-02-18	6		97	0	2	2	2	2	2	2	2	0	97	1117	1117	2	0	2	1117		97	2	2	2	1	2005	2	1	2005	2	2	7	1117	2		2	2	2	1117	18-May-2012	2	2	2	1	18-May-12	461
2012-05-25	T2344	2	1981-01-26	7		97	0	2	2	2	2	2	2	2	0	97	1117	1117	2	0	2	1117		97	2	2	2	1	2004	2	1	2004	2	2	7	1117	2		2	2	2	1117	5-May-2012	2	2	2	1	14-May-12	591
2012-05-25	T2345	2	1968-03-03	1		97	0	2	2	2	2	2	2	2	0	97	1117	1117	2	0	2	1117		97	2	2	2	2	0	2	2	1117	2	2	7	1117	2		2	2	2	1117	1-Sep-2011	1	1	1	1	18-Apr-12	349
2012-05-28	T2346	2	1984-09-07	0		2	97	2	2	2	2	2	2	2	0	97	1117	1117	1	4	2	1117		97	2	2	2	2	1117	2	2	1117	2	2	7	1117	2		2	2	2	1117	1-Feb-2006	2	2	2	1	11-May-12	462
2012-05-28	T2347	1	1969-02-17	7		1	15	1	2	2	2	2	2	2	0	97	1117	1117	2	0	2	1117		97	2	2	97	1	2010	2	2	1117	2	1	1	2011	1	28-Sep-11	1	2	2	1117	25-Aug-2011	1	1	1	1	24-Apr-12	336
2012-05-29	T2348	2	1978-07-10	0		2	97	2	2	2	2	2	2	2	0	97	1117	1117	2	0	2	1117		97	2	2	2	2	1117	2	2	1117	2	2	7	1117	2		2	1	1	2012	01/111/2002	2	2	2	1	8-May-12	969
2012-05-29	T2349	2	1975-03-27	1		2	97	2	2	2	2	2	2	1	0	97	1990	2000	1	15	2	1117		97	2	2	97	2	1117	2	2	1117	2	1	1	2008	2		2	2	2	1117	01/111/2000	2	1	1	1	2-Apr-12	543
2012-05-29	T2350	2	1972-11-05	0		2	97	2	2	2	2	2	2	2	0	97	1117	1117	1	6	2	1117		97	1	1	2	1	2007	2	1	2007	2	1	1	2008	2		2	2	2	1117	1-Feb-2007	1	1	1	1	12-Apr-12	307
2012-05-30	T2351	1	1969-01-09	7		2	97	2	2	2	2	2	2	2	0	97	1117	1117	2	0	2	1117		97	2	2	97	2	1117	2	2	1117	2	2	7	1117	2		2	2	2	1117	1-Mar-2010	2	1	1	2	4-Aug-11	342
2012-05-30	T2352	1	1978-02-02	7		2	97	2	2	2	2	2	2	1	1	5	1995	1117	1	12	2	1117		97	2	2	97	2	1117	2	2	1117	2	2	7	1117	2		2	2	2	1117	23-May-2012	2	2	2	1	23-May-12	327
2012-05-31	T2353	2	1985-06-14	4		2	97	2	2	2	2	2	2	2	0	97	1117	1117	2	0	2	1117		97	2	2	2	2	1117	2	2	1117	2	2	7	1117	2		2	2	2	1117	1-Feb-2011	1	1	1	2	30-Sep-11	347
2012-05-31	T2354	2	1973-06-19	0		2	97	2	2	2	2	2	2	2	0	97	1117	1117	2	0	2	1117		97	2	2	2	2	1117	2	2	1117	2	2	7	1117	2		2	2	2	1117	1-May-2010	2	1	1	1	26-Apr-12	431
2012-05-31	T2355	2	1984-06-16	6		2	97	2	2	2	2	2	1	2	0	97	1117	1117	2	0	2	1117		97	2	2	2	2	1117	2	2	1117	2	1	1	2011	2		2	2	2	1117	01/111/2009	2	1	1	2	1-Jan-12	392
2012-05-31	T2356	2	1987-02-11	7		2	97	2	2	2	2	2	2	2	0	97	1117	1117	2	0	2	1117		97	2	2	2	2	1117	2	2	1117	2	2	7	1117	2		2	2	2	1117	15-May-2012	2	2	2	1	23-May-12	620
2012-06-01	T2357	1	1974-04-24	1		2	97	2	2	2	2	2	1	1	1	4	1983	1117	2	0	2	1117		97	2	2	97	2	1117	2	2	1117	2	1	1	2011	2		2	2	2	1117	01/111/2011	2	1	1	2	8-Dec-11	357
2012-06-01	T2358	2	1981-01-26	97		2	97	2	2	2	2	2	2	2	0	97	1117	1117	2	0	2	1117		97	2	2	2	2	1117	2	2	1117	2	2	7	1117	2		2	1	1	2012	1-Aug-2008	1	1	1	1	23-Mar-12	541
2012-06-06	T2359	1	1964-06-10	0		2	97	2	2	2	2	2	2	1	2	4	2003	1117	1	9	2	1117		97	2	2	97	1	2011	1	1	2011	1	1	1	2011	2		2	1	1	2012	01/111/2010	1	1	1	1	3-May-12	726
2012-06-06	T2360	2	1973-11-02	6		2	97	2	2	2	2	2	2	2	0	97	1117	1117	2	0	2	1117		97	2	2	2	2	1117	2	2	1117	2	2	7	1117	2		2	1	2	2012	28-Oct-2010	2	2	2	1	25-May-12	427
2012-06-06	T2361	1	1963-06-22	4		2	97	2	2	2	2	2	2	1	2	2	1983	1117	1	12	2	1117		97	2	2	97	2	1117	2	2	1117	2	1	1	2008	2		2	2	2	1117	01/111/2008	1	1	1	1	29-Mar-12	862
2012-06-07	T2362	2	1963-05-08	7		2	97	2	2	2	2	2	2	2	0	97	1117	1117	2	0	1	2010	2	2	2	2	2	2	1117	2	2	1117	2	2	7	1117	2		2	2	2	1117	01Jul2003	2	1	1	2	20-Feb-12	1064
2012-06-07	T2363	1	1974-10-19	7		2	997	2	2	2	2	2	1	2	0	97	1117	1117	2	0	2	1117		97	2	2	97	1	1117	2	2	1117	2	2	7	1117	2		2	2	2	1117	21-May-2012	1	2	2	1	22-May-12	793
2012-06-07	T2364	2	1978-11-15	0		2	97	2	2	2	2	2	1	2	0	97	1117	1117	2	0	2	1117		97	2	2	2	2	1117	2	2	1117	2	2	7	1117	2		2	1	1	2012	26-Nov-2011	2	2	2	1	28-May-12	608
2012-06-07	T2365	2	1982-12-20	7		2	97	2	2	2	2	2	1	2	0	97	1117	1117	2	0	2	1117		97	2	2	2	2	1117	2	2	1117	2	2	7	1117	2		2	1	2	2011	8-Aug-2008	2	1	1	1	8-May-12	652
2012-06-08	T2366	2	1972-03-16	6		2	97	2	2	2	2	2	2	1	0	97	1996	2012	1	5	2	1117		97	2	2	2	1	1984	2	1	1984	2	2	7	1117	2		2	1	1	2012	18-May-2010	2	2	2	1	21-May-12	545
2012-06-11	T2367	2	1983-07-03	0		2	97	2	2	2	2	2	2	2	0	97	1117	1117	2	0	2	1117		97	2	2	2	1	2010	2	1	2010	2	2	7	1117	2		2	2	2	1117	1-Oct-2010	2	1	1	2	12-Oct-11	388
2012-06-11	T2368	2	1977-05-05	7		2	97	2	2	2	2	2	2	2	0	97	1117	1117	2	0	2	1117		97	2	2	2	2	1117	2	2	1117	2	2	7	1117	2		2	1	1	2012	01/111/2010	2	1	1	1	14-May-12	447
2012-06-11	T2369	2	1974-05-10	4		2	97	2	2	2	2	2	2	2	0	97	1117	1117	2	0	2	1117		97	2	2	2	2	1117	2	2	1117	2	1	1	2007	2		2	2	2	1117	01/111/2007	2	1	1	1	8-May-12	359
2012-06-14	T2370	1	1976-03-12	7		2	97	2	2	2	2	2	2	1	0	97	1994	2005	1	9	2	1117		97	2	2	97	2	1117	2	2	1117	2	2	7	1117	2		2	2	2	1117	1-Nov-2011	1	2	2	1	4-May-12	1117
2012-06-14	T2371	1	1977-02-26	0		2	97	2	2	2	2	2	1	2	0	97	1985	2002	1	3	2	1117		97	2	2	97	2	1117	2	2	1117	2	2	7	1117	2		2	2	2	1117	01/111/1119	2	1	1	2	15-Aug-11	354
2012-06-14	T2372	2	1964-07-26	1		2	97	2	2	2	2	2	2	2	0	97	1117	1117	1	3	2	1117		97	2	2	2	1	1119	2	1	1119	2	1	1	2004	2		2	2	2	1117	01/111/1119	2	1	1	1	17-May-12	553
2012-06-14	T2373	2	1979-08-11	7		2	97	2	2	2	2	2	2	2	0	97	1117	1117	2	0	2	1117		97	2	2	2	2	1117	2	2	1117	2	2	7	1117	2		2	1	1	2012	29-May-2012	2	2	2	1	29-May-12	489
2012-06-15	T2374	1	1968-02-28	7		2	97	2	2	2	2	2	2	1	0	97	1986	2007	1	9	2	1117		97	2	2	97	1	2007	2	1	2007	2	1	1	2006	2		2	2	2	1117	01/111/2003	2	1	1	1	17-May-12	557
2012-06-18	T2375	2	1980-03-21	0		2	97	2	2	2	2	2	2	2	0	97	1117	1117	2	0	2	1117		97	2	2	2	2	1117	2	2	1117	2	2	7	1117	2		2	1	1	2012	9-Jun-2012	2	1	1	1	14-May-12	337
2012-06-18	T2376	2	1963-11-11	1		2	97	2	2	2	2	2	2	2	0	97	1117	1117	2	0	2	1117		97	2	2	2	1	2006	2	2	1117	2	1	0	2002	2		2	2	2	1117	1-Jun-2001	2	1	1	2	29-Mar-12	355
2012-06-18	T2377	2	1960-02-04	1		2	97	2	2	2	2	2	2	2	0	97	1117	1117	2	0	2	1117		97	2	2	2	1	2008	2	1	2008	2	1	1	2010	2		2	2	2	1117	01/111/2011	2	1	1	1	17-May-12	440
2012-06-18	T2378	1	1966-03-16	8	RETRENCHED	2	97	2	2	2	2	1	2	2	0	97	1117	1117	2	0	2	1117		97	2	2	97	1	2000	2	1	2000	2	1	1	2000	2		2	1	2	2011	14-Feb-2002	2	1	1	1	3-May-12	680
2012-06-19	T2379	2	1988-07-02	6		2	97	2	2	2	2	2	2	2	0	97	1117	1117	2	0	2	1117		97	2	2	1	1	2008	2	1	2008	2	2	7	1117	2		2	2	2	1117	1-Dec-2009	1	2	2	1	7-Jun-12	426
2012-06-19	T2380	2	1984-10-09	0		2	97	2	2	2	2	2	2	2	0	97	1117	1117	1	3	2	1117		97	2	2	1	1	1117	2	2	1117	2	2	7	1117	2		2	1	1	2012	1-Jun-2010	1	1	1	1	10-May-12	425
2012-06-19	T2381	1	1983-05-25	7		2	97	2	2	2	2	2	2	2	0	97	1117	1117	2	0	2	1117		97	2	2	97	2	1117	2	2	1117	2	2	7	1117	2		2	1	1	2012	1-Oct-2011	2	2	2	1	9-May-12	387
2012-06-19	T2382	1	1976-06-25	0		2	97	2	2	2	2	1	2	2	0	97	1999	2011	1	12	2	1117		97	2	2	97	2	1117	2	2	1117	2	2	7	1117	2		2	1	1	2012	1-Nov-2011	1	1	1	1	14-May-12	335
2012-06-19	T2383	2	1987-08-19	6		2	97	2	2	2	2	2	2	2	0	97	1117	1117	2	0	2	1117		97	2	2	2	2	1117	2	2	1117	2	2	7	1117	2		2	2	2	1117	1-Jan-2011	2	1	1	1	22-May-12	760
2012-06-20	T2384	2	1975-02-07	0		2	97	2	2	2	2	2	2	2	0	97	1117	1117	2	0	2	1117		97	2	2	2	2	1117	2	2	1117	2	2	7	1117	2		2	2	2	1117	01/111/2010	2	1	1	2	2-Aug-11	353
2012-06-20	T2385	2	1979-06-02	0		2	97	2	2	2	2	2	2	2	0	97	1117	1117	2	0	2	1117		97	2	2	2	1	1993	2	1	1993	2	1	1	1993	2		2	2	2	1117	1-Sep-2010	1	2	2	1	29-May-12	493
2012-06-20	T2386	2	1978-11-02	0		2	97	2	2	2	2	2	2	2	0	97	1117	1117	2	0	2	1117		97	2	2	2	2	1117	2	2	1117	2	2	7	1117	2		2	1	2	2011	11-Nov-2011	2	2	2	1	13-Jun-12	531
2012-06-25	T2387	1	1971-01-10	0		2	97	2	2	2	2	2	2	1	1	6	1987	1117	2	0	2	1117		97	2	2	97	2	1117	2	2	1117	2	2	7	1117	2		2	2	2	1117	01/111/2008	2	1	1	1	29-May-12	413
2012-06-25	T2388	2	1976-12-21	4		2	97	2	1	2	2	2	2	2	0	97	1117	1117	1	3	2	1117		97	2	2	2	1	2010	2	1	2010	2	2	7	1117	2		2	1	1	2012	1-Feb-2012	2	2	2	2	16-Feb-12	779
2012-06-26	T2389	2	1977-12-12	0		2	97	2	2	2	2	2	2	2	0	97	1117	1117	2	0	2	1117		97	2	2	2	1	1117	2	2	1117	2	2	7	1117	2		2	2	2	1117	9-Sep-2010	2	1	1	1	20-Apr-12	865
2012-06-26	T2390	2	1973-10-05	0		2	97	2	2	2	2	2	2	2	0	97	1117	1117	2	0	2	1117		97	2	2	2	2	1117	2	2	1117	2	2	7	1117	2		2	2	2	2012	5-Jun-2012	2	2	2	1	8-Jun-12	642
2012-06-26	T2391	1	1982-02-02	0		2	97	2	2	2	2	2	2	1	0	97	1119	2011	1	16	2	1117		97	2	2	97	2	1117	2	2	1117	2	2	7	1117	2		2	1	2	2011	1-Aug-2011	2	1	1	1	29-May-12	413
2012-06-26	T2392	2	1984-01-18	0		2	97	2	2	2	2	2	2	2	0	97	1117	1117	2	0	2	1117		97	2	2	2	2	1117	2	2	1117	2	2	7	1117	2		2	2	2	1117	1-Jan-2007	2	1	1	1	24-Apr-12	310
2012-06-27	T2393	2	1962-12-26	1		2	97	2	2	2	2	2	2	2	0	97	1117	1117	2	0	1	2007	2	2	2	2	2	2	1117	2	2	1117	2	2	7	1117	2		2	1	1	2012	01/111/2007	2	1	1	2	16-Feb-12	811
2012-06-28	T2394	2	1973-03-07	0		2	97	2	2	2	2	2	2	2	0	97	1117	1117	2	0	1	2006	2	2	2	2	2	2	1117	2	2	1117	2	2	7	1117	2		2	1	1	2012	1-Jun-2007	2	1	1	1	20-Apr-12	431
2012-06-28	T2395	2	1970-03-03	0		2	97	2	2	2	2	2	2	2	1	97	1117	1117	2	0	2	1117		97	2	2	2	1	2008	2	1	2008	2	2	7	1117	2		2	1	1	2012	1-Sep-2010	1	1	1	2	7-Dec-11	432
2012-06-28	T2396	2	1964-04-23	0		2	97	97	2	2	2	2	2	2	0	97	1117	1117	2	0	2	1117		97	2	2	2	2	1117	2	2	1117	2	2	97	1117	2		2	1	1	2012	1-Mar-2010	1	1	1	1	20-Apr-12	397
2012-06-28	T2397	2	1979-10-27	0		2	97	2	2	2	2	2	1	2	0	97	1117	1117	2	0	2	1117		97	2	2	2	2	1117	2	2	1117	2	2	7	1117	2		2	1	2	2011	1-Feb-2011	2	1	1	2	13-Mar-12	313
2012-06-29	T2398	2	1976-08-03	4		2	97	2	2	2	2	2	2	2	0	97	1117	1117	1	4	2	1117		97	2	2	2	1	2011	1	1	2011	1	2	7	1117	2		2	1	1	2012	19-Mar-2012	2	2	2	1	20-Jun-12	602
2012-06-29	T2399	2	1976-01-19	7		2	97	2	2	2	2	2	2	2	0	97	1117	1117	2	0	2	1117		97	2	2	2	1	2010	2	2	1117	2	2	7	1117	2		2	1	1	2012	1-Aug-2001	2	2	2	1	5-Jun-12	548
2012-06-29	T2400	2	1990-10-08	7		2	97	2	2	2	2	2	2	2	0	97	1117	1117	2	0	2	1117		97	2	2	2	2	1117	2	2	1117	2	2	7	1117	2		2	1	2	2011	1-Jun-2011	2	2	2	1	18-Jun-12	473
[truncated: 138 more columns]
