# Supplementary material for: The incidence of tuberculosis among hiv-positive individuals with high CD4 counts: implications for policy
Source: BMC Infect Dis. 2016 Jun 10;16:266. doi: 10.1186/s12879-016-1598-8 (PMC4901468; doi:10.1186/s12879-016-1598-8)
Supplement: Additional file 8: — TB cases database. (XLS 31 kb) [file 12879_2016_1598_MOESM8_ESM.xls]

## Sheet: Sheet1
PID	CXRdt	xratb	xrptb	tbgrad	TBoncxr	cd4cell	ssm	spcx	enroldte	Sex	DOB	pregenrol	conevr	con1yr	TBlvev	TBlvdt	TBlv1y	prTBtx	prTB	prTBdt	TBtx	TBtxYes	TBtx3m	date6mfollowup	Months	TBdx6	TBrxnow	TBrxdte	TBepitype	TBsite	TBpulm	TBext	TBrxcom	TBrxout	date12mvisit	TBdx12	TBrxnow12	TBrxdte12	TBepitype12	TBsite12	TBpulm12	TBext12	TBrxcom12	TBrxout12	con6wk12	TBlv6w12	TBatenrolment	TBonCXRenrol	timetocxr
T1017						776	97	97	2011-07-12	2	1973-09-25	2	1	1		2011	1	2	7	1117	2	11/111/1117	2	2012-01-12	6	1	1	7/13/2011	1	1	99	99	2		2012-06-27	2									2	2	0	0
T1061						1030	97	97	2011-08-04	2	1964-02-26	2	1	2	1	2011	2	2	7	1117	2		2												2013-02-27	1	1	1-Oct-12	1	1	2	1	2		2	2	0	0
T1068						766	97	97	2011-08-08	2	1978-02-14	2	2	2	2	1117	2	1	1	2006	2		2	2012-06-11	6	1																					0	0
T1085	2012-08-11	1	0	2	1	452	97	97	2011-08-13	2	1958-08-13	2	2	2	2	1117	2	2	7	1117	2		2	2012-02-14	6	2									2012-08-08	2									2	2	0	0	364
T1092						763	97	97	2011-08-17	2	1990-04-17	2	1	1	1	2011	1	2	97	1117	2		2	2012-05-03	6	1									2013-02-01	2									2	2	0	0
T1093	2011-08-18				0	490	97	97	2011-08-18	1	1957-11-06	97	2	2	2	1117	2	2	97	1117	2		2	2012-02-17	6	1									2012-10-08	2									2	2	0	1	0
T1095							97	97	2011-08-22	1	1947-02-17	97	2	2	1	1117	2	1	1	2005	2		2	2012-02-28	6	1									2012-08-10	2									2	2	0	0
T1101						685	97	97	2011-08-23	2	1984-08-15	2	2	2	1	2007	2	2	0	1117	2		2	2012-02-22	6	1									2012-08-06	2									2	2	0	0
T1108	2011-08-26				0	539	0		2011-08-25	1	1961-02-04	97	2	2	2	1117	2	2	7	1117	2		2	2012-02-21	6	1									2012-10-05	2									1	2	0	1	1
T1135						603	97	97	2011-09-05	2	1979-11-25	2	1	2	2	1117	2	2	97	1117	2	n/a	2												2012-06-28	1									2	2	0	0
T1160						531			2011-09-15	2	1973-01-08	2	1	2	1	2010	2	1	1	1119	2		2	2012-05-24	6	2									2012-08-20	1									2	2	0	0
T1177	2011-09-27	1	1	0	1	551			2011-09-26	1	1962-01-06	97	2	2	2	1117	2	1	1	2010	2		2	2012-03-23	6	2									2012-09-07	2									2	1	1	1	1
T1181	2011-09-29	2	0	0	1	306			2011-09-28	1	1958-08-03	97	1	2	2	1117	2	2	97	1117	2	01/111/1117	2	2012-05-31	6	2									2012-09-28	2									2	2	1	1	1
T1186						409		97	2011-09-29	2	1967-09-05	2	2	2	2	1117	2	2	7	1117	2		2	2012-03-27	6	2									2012-09-10	1	1	7/9/2012	1	99	99	99	2		2	2	0	0
T1197	2011-10-12	2	1	1	1	568			2011-10-10	2	1978-09-09	2	2	2	2	1117	2	1	1	2010	2		2												2013-02-06	2									2	2	1	1	2
T1218	2011-10-21				0	453			2011-10-21	2	1964-10-15	2	2	1	1	2009	2	2	97	1117	2	N/A	2	2012-04-10	6	1	1	1/1/2012	1				2														0	1	0
T1265						480	97	97	2011-12-06	2	1992-09-18	2	2	2	2	1117	2	2	0	1117	2	01/111/1117	2	2012-05-04	6	2									2012-10-23	1									1	2	0	0
T1374	2012-04-05	1	0	0	1	616	97	97	2012-04-05	2	1966-10-10	2	2	2	1	1992	2	1	1	2011	2	01/111/1117	2												2013-03-26	2									2	2	1	1	0
T2107	2012-01-20				0	364	0		2012-01-19	2	1966-05-05	2	1	2	2	1117	1	1	1	2005	2		2	2012-08-01	6	1	2		2	99	99	99	99		2013-02-26	2	2		99	99	99	99	2		2	2	0	1	1
T2127						444	97	97	2012-01-30	2	1978-12-14	2	2	2	2	1117	2	1	1	2003	2		2	2012-08-15	6	1	2	6/29/2012	99	99	99	99	2		2012-12-13	2	2		99	99	99	99	2		2	2	0	0
T2141	2012-02-07	1	1	1	1	518	97	97	2012-02-06	2	1971-03-03	2	2	2	2	1117	2	1	2	2007	2		2												2013-02-13	2	2		99	99	99	99	2		2	2	1	1	1
T2143						624	97	97	2012-02-07	2	1972-03-03	2	2	2	2	1117	2	1	1	2007	2		2	2012-08-02	6	1	2		99	99	99	99	2		2013-02-13	2	2		99	99	99	99	2		2	2	0	0
T2160	2012-02-10	1	0	0	1	239	0	1	2012-02-10	1	1980-08-10	97	1	1	1	2012	1	2	7	1117	2		2	2012-08-27	6	1	1	26-Mar-12	1	1	1	99	2														1	1	0
T2183	2012-02-23	2	0	0	1	395	97	97	2012-02-22	2	1982-11-08	2	2	2	2	1117	2	1	1	2010	2		2	2012-09-10	6	2	2		99	99	99	99	2														1	1	1
T2212	2012-03-08	2	0	0	1	795	97	97	2012-03-08	2	1962-04-11	2	1	1	2	1117	2	1	2	2005	2		2	2012-09-12	6	2	2		99	99	99	99	2		2012-12-03	2	2		99	99	99	99	2		2	2	1	1	0
T2214						588	97	97	2012-03-13	2	1970-06-18	2	1	2	1	1998	2	1	1	2003	2		2	2012-09-06	6	1	2		99	99	99	99	2		2013-01-24	2	2		99	99	99	99	2		2	2	0	0
T2283	2012-04-20	2	1	1	1	471	0		2012-04-20	1	1966-03-26	97	2	2	2	1117	2	1	2	2011	2	N/A	2	2012-10-15	6	2	2		99	99	99	99	2		2013-02-20	2	2		99	99	99	99	2		2	2	1	1	0
T2335						434	97	97	2012-05-21	2	1983-06-01	2	1	2	1	1995	2	2	7	1117	2		2	2012-11-09	6	1	2		99	99	99	99	2														0	0
T2348						801	97	97	2012-05-29	2	1978-07-10	2	2	2	2	1117	2	2	7	1117	2		2	2012-11-15	6	1	2		99	99	99	99	2		2013-01-29	2	2		99	99	99	99	2		2	1	0	0
T2352						281	97	97	2012-05-30	1	1978-02-02	97	2	2	2	1117	2	2	7	1117	2		2	2012-11-14	6	2	2		99	99	99	99	2		2012-12-04	1	1	21-Nov-12	1	1	1	99	2	2	2	2	0	0
T2356	2012-05-31	3	0	0	1	733	0		2012-05-31	2	1987-02-11	2	2	2	2	1117	2	2	7	1117	2		2	2012-11-14	6	1	1	28-Jun-12	1	1	1	97	2														1	1	0
T2366	2012-06-08	1	1	1	1	552	97	97	2012-06-08	2	1972-03-16	2	1	2	1	1984	2	2	7	1117	2		2												2013-01-18	1	1	5-Dec-12	1	1	2	99	2	2	2	2	1	1	0
[truncated: 11 more columns]
